# Supplementary material for: Transcriptomics of two evolutionary novelties: how to make a sperm-transfer organ out of an anal fin and a sexually selected “sword” out of a caudal fin
Source: Ecol Evol. 2015 Jan 23;5(4):848–64. doi: 10.1002/ece3.1390 (PMC4338968; doi:10.1002/ece3.1390)
Supplement: Supplementary file 4 [file ece30005-0848-sd4.xlsx]

## Sheet: Table S1(tvcv)
Up-regulated genes (995:736 Ensembl) in the treated ventral (Sword) compared to the non-treated ventral caudal fin ('TV>CV')					Down-regulated genes (789:450 Ensembl gene name ) in the treated ventral (Sword) compared to untreated ventral caudal fin ('TV'<'CV')													ABI3BP	(1	of	2)	2013-09-05	(1	of	2)
ID	Ensembl gene name	Ensembl Gene id	Ensembl gene description	Annotation	ID	Ensembl gene name	Ensembl Gene id	Ensembl gene description	Annotation
CUFF.29667.1	AAAS	ENSXMAG00000016820	achalasia, adrenocortical insufficiency, alacrimia [Source:HGNC Symbol;Acc:13666]	aladin isoform 1	CUFF.21501.1	ABL2	ENSXMAG00000003197	v-abl Abelson murine leukemia viral oncogene homolog 2 [Source:HGNC Symbol;Acc:77]	abelson tyrosine-protein kinase 2 isoform 2
CUFF.23178.1	AATK (1 of 2)	ENSXMAG00000014434	apoptosis-associated tyrosine kinase [Source:HGNC Symbol;Acc:21]	serine threonine-protein kinase lmtk1-like	CUFF.24335.1	ACAP1	ENSXMAG00000015536	ArfGAP with coiled-coil, ankyrin repeat and PH domains 1 [Source:HGNC Symbol;Acc:16467]	arf-gap with coiled- ank repeat and ph domain-containing protein 2
CUFF.12710.1	ABCE1	ENSXMAG00000001778	ATP-binding cassette, sub-family E (OABP), member 1 [Source:HGNC Symbol;Acc:69]	atp-binding cassette sub-family e member 1	CUFF.13671.1	ACSL4	ENSXMAG00000006825	acyl-CoA synthetase long-chain family member 4 [Source:HGNC Symbol;Acc:3571]	acyl- synthetase long-chain family member 4
CUFF.35031.1	ABCF2	ENSXMAG00000001927	ATP-binding cassette, sub-family F (GCN20), member 2 [Source:HGNC Symbol;Acc:71]	atp-binding cassette sub-family f member 2	CUFF.10750.1	ADAMTS10	ENSXMAG00000002633	ADAM metallopeptidase with thrombospondin type 1 motif, 10 [Source:HGNC Symbol;Acc:13201]	#N/A
CUFF.11115.1	ABI3BP (1 of 2)	ENSXMAG00000005976	ABI family, member 3 (NESH) binding protein [Source:HGNC Symbol;Acc:17265]	target of nesh-sh3-like	CUFF.19683.1	ADCK2	ENSXMAG00000012609	aarF domain containing kinase 2 [Source:HGNC Symbol;Acc:19039]	#N/A
CUFF.2159.1	ACAN (2 of 2)	ENSXMAG00000012577	aggrecan [Source:HGNC Symbol;Acc:319]	aggrecan core	CUFF.19760.1	ADIPOR2	ENSXMAG00000005487	adiponectin receptor 2 [Source:HGNC Symbol;Acc:24041]	adiponectin receptor 2
CUFF.2162.1	ACAN (2 of 2)	ENSXMAG00000012577	aggrecan [Source:HGNC Symbol;Acc:319]	aggrecan core protein	CUFF.19799.1	ADIPOR2	ENSXMAG00000005487	adiponectin receptor 2 [Source:HGNC Symbol;Acc:24041]	adiponectin receptor 2
CUFF.2157.1	ACAN (2 of 2)	ENSXMAG00000012577	aggrecan [Source:HGNC Symbol;Acc:319]	aggrecan core	CUFF.21204.1	ADRA2A (1 of 2)	ENSXMAG00000020215	adrenoceptor alpha 2A [Source:HGNC Symbol;Acc:281]	alpha-2a adrenergic receptor
CUFF.2160.1	ACAN (2 of 2)	ENSXMAG00000012577	aggrecan [Source:HGNC Symbol;Acc:319]	aggrecan core	CUFF.4410.1	AIG1	ENSXMAG00000017816	androgen-induced 1 [Source:HGNC Symbol;Acc:21607]	androgen-induced 1
CUFF.2154.1	ACAN (2 of 2)	ENSXMAG00000012577	aggrecan [Source:HGNC Symbol;Acc:319]	#N/A	CUFF.14542.1	AKT1S1	ENSXMAG00000014211	AKT1 substrate 1 (proline-rich) [Source:HGNC Symbol;Acc:28426]	proline-rich akt1 substrate 1
CUFF.2163.1	ACAN (2 of 2)	ENSXMAG00000012577	aggrecan [Source:HGNC Symbol;Acc:319]	aggrecan core	CUFF.12639.1	ALG11 (2 of 2)	ENSXMAG00000008695	asparagine-linked glycosylation 11, alpha-1,2-mannosyltransferase homolog (yeast) [Source:HGNC Symbol;Acc:32456]	gdp-man:man c -pp-dol alpha- -mannosyltransferase
CUFF.34538.1	ACAP3 (1 of 2)	ENSXMAG00000012472	ArfGAP with coiled-coil, ankyrin repeat and PH domains 3 [Source:HGNC Symbol;Acc:16754]	arf-gap with coiled- ank repeat and ph domain-containing protein 3-like	CUFF.26043.1	ALX4 (1 of 2)	ENSXMAG00000007283	ALX homeobox 4 [Source:HGNC Symbol;Acc:450]	#N/A
CUFF.22452.1	ACPL2	ENSXMAG00000008348	acid phosphatase-like 2 [Source:HGNC Symbol;Acc:26303]	acid phosphatase-like protein 2-like	CUFF.30129.1	AMIGO1 (1 of 2)	ENSXMAG00000020190	adhesion molecule with Ig-like domain 1 [Source:HGNC Symbol;Acc:20824]	adhesion molecule with ig-like domain 1
CUFF.10155.1	ACTR1B	ENSXMAG00000000355	ARP1 actin-related protein 1 homolog B, centractin beta (yeast) [Source:HGNC Symbol;Acc:168]	beta-centractin	CUFF.19680.1	AMPD3 (1 of 2)	ENSXMAG00000012734	adenosine monophosphate deaminase 3 [Source:HGNC Symbol;Acc:470]	amp deaminase 3-like
CUFF.15215.1	ADAM10 (1 of 2)	ENSXMAG00000006595	ADAM metallopeptidase domain 10 [Source:HGNC Symbol;Acc:188]	disintegrin and metalloproteinase domain-containing protein 10	CUFF.7897.1	ANO1 (2 of 2)	ENSXMAG00000000754	anoctamin 1, calcium activated chloride channel [Source:HGNC Symbol;Acc:21625]	ano1 protein
CUFF.41360.1	ADAM12 (2 of 2)	ENSXMAG00000016474	ADAM metallopeptidase domain 12 [Source:HGNC Symbol;Acc:190]	disintegrin and metalloproteinase domain-containing protein 12	CUFF.28087.1	ANO9 (1 of 2)	ENSXMAG00000001137	anoctamin 9 [Source:HGNC Symbol;Acc:20679]	anoctamin-9
CUFF.18818.1	ADAM33	ENSXMAG00000007684	ADAM metallopeptidase domain 33 [Source:HGNC Symbol;Acc:15478]	disintegrin and metalloproteinase domain-containing protein 19	CUFF.39010.1	ANPEP (4 of 4)	ENSXMAG00000016971	alanyl (membrane) aminopeptidase [Source:HGNC Symbol;Acc:500]	aminopeptidase n-like
CUFF.25912.1	ADAMTS10	ENSXMAG00000002633	ADAM metallopeptidase with thrombospondin type 1 motif, 10 [Source:HGNC Symbol;Acc:13201]	a disintegrin and metalloproteinase with thrombospondin motifs 6	CUFF.7951.1	ANXA1 (2 of 2)	ENSXMAG00000008534	annexin A1 [Source:HGNC Symbol;Acc:533]	annexin a1
CUFF.35128.1	ADAMTS12	ENSXMAG00000010104	ADAM metallopeptidase with thrombospondin type 1 motif, 12 [Source:HGNC Symbol;Acc:14605]	#N/A	CUFF.26028.1	ANXA3 (2 of 2)	ENSXMAG00000002973	annexin A3 [Source:HGNC Symbol;Acc:541]	annexin a3
CUFF.27508.1	ADAMTS15	ENSXMAG00000012321	ADAM metallopeptidase with thrombospondin type 1 motif, 15 [Source:HGNC Symbol;Acc:16305]	a disintegrin and metalloproteinase with thrombospondin motifs 15	CUFF.8519.1	ANXA9	ENSXMAG00000016728	annexin A9 [Source:HGNC Symbol;Acc:547]	annexin a2-like
CUFF.12299.1	ADAMTS16	ENSXMAG00000013842	ADAM metallopeptidase with thrombospondin type 1 motif, 16 [Source:HGNC Symbol;Acc:17108]	a disintegrin and metalloproteinase with thrombospondin motifs 16	CUFF.8977.1	API5	ENSXMAG00000012462	apoptosis inhibitor 5 [Source:HGNC Symbol;Acc:594]	apolipoprotein 1
CUFF.26501.1	ADAMTS2 (2 of 2)	ENSXMAG00000006498	ADAM metallopeptidase with thrombospondin type 1 motif, 2 [Source:HGNC Symbol;Acc:218]	a disintegrin and metalloproteinase with thrombospondin motifs 2	CUFF.33496.1	APOE (1 of 2)	ENSXMAG00000018601	apolipoprotein E [Source:HGNC Symbol;Acc:613]	apolipoprotein e
CUFF.10427.1	ADAMTSL2	ENSXMAG00000000048	ADAMTS-like 2 [Source:HGNC Symbol;Acc:14631]	adamts-like protein 2-like	CUFF.26558.1	AQP3	ENSXMAG00000019407	aquaporin 3 (Gill blood group) [Source:HGNC Symbol;Acc:636]	aquaporin 3
CUFF.10463.1	ADAMTSL2	ENSXMAG00000000048	ADAMTS-like 2 [Source:HGNC Symbol;Acc:14631]	adamts-like protein 2-like	CUFF.12780.1	ARG2	ENSXMAG00000014792	arginase, type II [Source:HGNC Symbol;Acc:664]	type ii
CUFF.16790.1	ADCY2 (2 of 2)	ENSXMAG00000013559	adenylate cyclase 2 (brain) [Source:HGNC Symbol;Acc:233]	adenylate cyclase type 2	CUFF.12373.1	ARHGAP29 (1 of 2)	ENSXMAG00000001897	Rho GTPase activating protein 29 [Source:HGNC Symbol;Acc:30207]	rho gtpase-activating protein 29
CUFF.16830.1	ADCY2 (2 of 2)	ENSXMAG00000013559	adenylate cyclase 2 (brain) [Source:HGNC Symbol;Acc:233]	adenylate cyclase type 2	CUFF.23508.1	ARHGAP40	ENSXMAG00000006086	Rho GTPase activating protein 40 [Source:HGNC Symbol;Acc:16226]	rho gtpase-activating protein 40
CUFF.27392.1	ADCY5	ENSXMAG00000000770	adenylate cyclase 5 [Source:HGNC Symbol;Acc:236]	adenylate cyclase type 5	CUFF.32291.1	ARHGEF16	ENSXMAG00000018659	Rho guanine nucleotide exchange factor (GEF) 16 [Source:HGNC Symbol;Acc:15515]	rho guanine nucleotide exchange factor 16
CUFF.19646.1	ADM (2 of 2)	ENSXMAG00000012745	adrenomedullin [Source:HGNC Symbol;Acc:259]	adrenomedullin 1	CUFF.32292.1	ARHGEF16	ENSXMAG00000018659	Rho guanine nucleotide exchange factor (GEF) 16 [Source:HGNC Symbol;Acc:15515]	rho guanine nucleotide exchange factor 16
CUFF.18386.1	ADM2 (1 of 2)	ENSXMAG00000005131	adrenomedullin 2 [Source:HGNC Symbol;Acc:28898]	#N/A	CUFF.31066.1	ARHGEF26	ENSXMAG00000001477	Rho guanine nucleotide exchange factor (GEF) 26 [Source:HGNC Symbol;Acc:24490]	rho guanine nucleotide exchange factor 26-like
CUFF.31473.1	ADNP (2 of 2)	ENSXMAG00000009584	activity-dependent neuroprotector homeobox [Source:HGNC Symbol;Acc:15766]	activity-dependent neuroprotector homeobox protein	CUFF.31153.1	ARID3A	ENSXMAG00000002619	AT rich interactive domain 3A (BRIGHT-like) [Source:HGNC Symbol;Acc:3031]	#N/A
CUFF.20752.1	AEBP1 (1 of 2)	ENSXMAG00000018732	AE binding protein 1 [Source:HGNC Symbol;Acc:303]	adipocyte enhancer-binding protein 1-like	CUFF.39666.1	ARID3B (1 of 2)	ENSXMAG00000007386	AT rich interactive domain 3B (BRIGHT-like) [Source:HGNC Symbol;Acc:14350]	at-rich interactive domain-containing protein 3b
CUFF.17131.1	AEBP1 (2 of 2)	ENSXMAG00000015364	AE binding protein 1 [Source:HGNC Symbol;Acc:303]	adipocyte enhancer-binding protein 1-like	CUFF.33729.1	ARL4A	ENSXMAG00000019995	ADP-ribosylation factor-like 4A [Source:HGNC Symbol;Acc:695]	adp-ribosylation factor-like protein 4a
CUFF.36200.1	AGTR1	ENSXMAG00000020155	angiotensin II receptor, type 1 [Source:HGNC Symbol;Acc:336]	type-1 angiotensin ii receptor	CUFF.38077.1	ARL5C	ENSXMAG00000008447	ADP-ribosylation factor-like 5C [Source:HGNC Symbol;Acc:31111]	adp-ribosylation factor-like 5b
CUFF.37238.1	AHCYL2 (1 of 2)	ENSXMAG00000004222	adenosylhomocysteinase-like 2 [Source:HGNC Symbol;Acc:22204]	adenosylhomocysteinase 3	CUFF.29619.1	ARL6IP5 (1 of 3)	ENSXMAG00000016428	ADP-ribosylation-like factor 6 interacting protein 5 [Source:HGNC Symbol;Acc:16937]	pra1 family protein 3
CUFF.39159.1	ALG3	ENSXMAG00000015003	asparagine-linked glycosylation 3, alpha-1,3- mannosyltransferase homolog (S. cerevisiae) [Source:HGNC Symbol;Acc:23056]	dolichyl-p-man:man c -pp-dolichyl mannosyltransferase	CUFF.33657.1	ASB9	ENSXMAG00000004342	ankyrin repeat and SOCS box containing 9 [Source:HGNC Symbol;Acc:17184]	ankyrin repeat and socs box protein 9
CUFF.22123.1	AMD1	ENSXMAG00000005067	adenosylmethionine decarboxylase 1 [Source:HGNC Symbol;Acc:457]	adenosylmethionine decarboxylase 1	CUFF.29856.1	AVPI1	ENSXMAG00000020097	arginine vasopressin-induced 1 [Source:HGNC Symbol;Acc:30898]	arginine vasopressin-induced protein 1-like
CUFF.22126.1	AMD1	ENSXMAG00000005067	adenosylmethionine decarboxylase 1 [Source:HGNC Symbol;Acc:457]	s-adenosylmethionine decarboxylase proenzyme-like	CUFF.17187.1	AXIN2 (2 of 2)	ENSXMAG00000001253	axin 2 [Source:HGNC Symbol;Acc:904]	axin-2
CUFF.6166.1	AMPD2 (2 of 2)	ENSXMAG00000007099	adenosine monophosphate deaminase 2 [Source:HGNC Symbol;Acc:469]	amp deaminase 2	CUFF.17444.1	BAIAP2L1 (1 of 2)	ENSXMAG00000014717	BAI1-associated protein 2-like 1 [Source:HGNC Symbol;Acc:21649]	bai1-associated protein 2-like 1
CUFF.4200.1	ANGPT1	ENSXMAG00000001167	angiopoietin 1 [Source:HGNC Symbol;Acc:484]	angiopoietin 1	CUFF.18129.1	BARX2	ENSXMAG00000000962	BARX homeobox 2 [Source:HGNC Symbol;Acc:956]	homeobox 2
CUFF.37558.1	ANGPT4	ENSXMAG00000019351	angiopoietin 4 [Source:HGNC Symbol;Acc:487]	angiopoietin isoform cra_a	CUFF.38170.1	BAX (1 of 2)	ENSXMAG00000009233	BCL2-associated X protein [Source:HGNC Symbol;Acc:959]	apoptosis regulator bax
CUFF.37553.1	ANGPT4	ENSXMAG00000019351	angiopoietin 4 [Source:HGNC Symbol;Acc:487]	angiopoietin 1	CUFF.38171.1	BAX (2 of 2)	ENSXMAG00000009239	BCL2-associated X protein [Source:HGNC Symbol;Acc:959]	bcl2-associated x protein
CUFF.22492.1	ANGPTL5	ENSXMAG00000010840	angiopoietin-like 5 [Source:HGNC Symbol;Acc:19705]	angiopoietin-related protein 5	CUFF.28947.1	BCR (2 of 2)	ENSXMAG00000004350	breakpoint cluster region [Source:HGNC Symbol;Acc:1014]	breakpoint cluster region partial
CUFF.19045.1	ANKRD10 (2 of 2)	ENSXMAG00000009672	ankyrin repeat domain 10 [Source:HGNC Symbol;Acc:20265]	ankyrin repeat domain-containing protein 10-like	CUFF.13635.1	BIRC8	ENSXMAG00000006799	baculoviral IAP repeat containing 8 [Source:HGNC Symbol;Acc:14878]	baculoviral iap repeat-containing protein 4-like
CUFF.18595.1	ANO2 (1 of 2)	ENSXMAG00000008729	anoctamin 2 [Source:HGNC Symbol;Acc:1183]	anoctamin calcium activated chloride channel	CUFF.17435.1	BRI3	ENSXMAG00000014716	brain protein I3 [Source:HGNC Symbol;Acc:1109]	brain protein i3
CUFF.18592.1	ANO2 (1 of 2)	ENSXMAG00000008729	anoctamin 2 [Source:HGNC Symbol;Acc:1183]	low quality protein: anoctamin-2-like	CUFF.28803.1	C12orf23	ENSXMAG00000001688	chromosome 12 open reading frame 23 [Source:HGNC Symbol;Acc:28281]	upf0444 transmembrane protein c12orf23 homolog
CUFF.15255.1	ANO5 (1 of 2)	ENSXMAG00000007021	anoctamin 5 [Source:HGNC Symbol;Acc:27337]	anoctamin 5	CUFF.18683.1	C19orf54	ENSXMAG00000018577	chromosome 19 open reading frame 54 [Source:HGNC Symbol;Acc:24758]	upf0692 protein c19orf54 homolog
CUFF.36042.1	APP (2 of 2)	ENSXMAG00000012019	amyloid beta (A4) precursor protein [Source:HGNC Symbol;Acc:620]	amyloid beta a4 isoform 2	CUFF.25223.1	C1orf106 (2 of 2)	ENSXMAG00000003363	chromosome 1 open reading frame 106 [Source:HGNC Symbol;Acc:25599]	riken cdna 5730559c18 gene
CUFF.16108.1	AQP1	ENSXMAG00000005862	aquaporin 1 (Colton blood group) [Source:HGNC Symbol;Acc:633]	aquaporin 1	CUFF.16789.1	C1orf43 (2 of 2)	ENSXMAG00000007171	chromosome 1 open reading frame 43 [Source:HGNC Symbol;Acc:29876]	loc361985 protein
CUFF.29200.1	ARF4 (2 of 2)	ENSXMAG00000004558	ADP-ribosylation factor 4 [Source:HGNC Symbol;Acc:655]	adp-ribosylation factor 4	CUFF.38485.1	C1orf51 (2 of 2)	ENSXMAG00000014639	chromosome 1 open reading frame 51 [Source:HGNC Symbol;Acc:25200]	si:ch211- protein
CUFF.37942.1	ARFIP2 (2 of 2)	ENSXMAG00000007232	ADP-ribosylation factor interacting protein 2 [Source:HGNC Symbol;Acc:17160]	adp-ribosylation factor interacting protein isoform cra_a	CUFF.24666.1	C22orf25	ENSXMAG00000002411	chromosome 22 open reading frame 25 [Source:HGNC Symbol;Acc:25439]	chromosome 22 open reading frame 25
CUFF.15653.1	ARHGAP22 (1 of 2)	ENSXMAG00000009489	Rho GTPase activating protein 22 [Source:HGNC Symbol;Acc:30320]	rho gtpase-activating protein 22	CUFF.27487.1	C2CD2L	ENSXMAG00000012403	C2CD2-like [Source:HGNC Symbol;Acc:29000]	c2 domain-containing protein 2-like
CUFF.20992.1	ARHGAP35 (1 of 2)	ENSXMAG00000011850	Rho GTPase activating protein 35 [Source:HGNC Symbol;Acc:4591]	rho gtpase-activating protein 35	CUFF.28902.1	C6orf106 (1 of 2)	ENSXMAG00000017940	chromosome 6 open reading frame 106 [Source:HGNC Symbol;Acc:21215]	chromosome 6 open reading frame 106
CUFF.22496.1	ARHGAP42 (2 of 2)	ENSXMAG00000010856	Rho GTPase activating protein 42 [Source:HGNC Symbol;Acc:26545]	rho gtpase-activating protein 42	CUFF.21066.1	C8orf4	ENSXMAG00000019872	chromosome 8 open reading frame 4 [Source:HGNC Symbol;Acc:1357]	c8orf4 homolog
CUFF.27333.1	ARHGDIA (2 of 2)	ENSXMAG00000018079	Rho GDP dissociation inhibitor (GDI) alpha [Source:HGNC Symbol;Acc:678]	rho gdp dissociation inhibitor alpha	CUFF.12827.1	CA6	ENSXMAG00000003910	carbonic anhydrase VI [Source:HGNC Symbol;Acc:1380]	carbonic anhydrase 6-like
CUFF.32894.1	ARHGEF25 (2 of 2)	ENSXMAG00000002026	Rho guanine nucleotide exchange factor (GEF) 25 [Source:HGNC Symbol;Acc:30275]	rho guanine nucleotide exchange factor 25-like	CUFF.23337.1	CALCOCO2	ENSXMAG00000014917	calcium binding and coiled-coil domain 2 [Source:HGNC Symbol;Acc:29912]	tax1 binding protein 1
CUFF.12909.1	ARHGEF33	ENSXMAG00000017168	Rho guanine nucleotide exchange factor (GEF) 33 [Source:HGNC Symbol;Acc:37252]	rho guanine nucleotide exchange factor 33	CUFF.18991.1	CAMK2G (2 of 2)	ENSXMAG00000016970	calcium/calmodulin-dependent protein kinase II gamma [Source:HGNC Symbol;Acc:1463]	calcium calmodulin-dependent protein kinase type ii subunit gamma isoform 3
CUFF.12889.1	ARHGEF33	ENSXMAG00000017168	Rho guanine nucleotide exchange factor (GEF) 33 [Source:HGNC Symbol;Acc:37252]	rho guanine nucleotide exchange factor 33	CUFF.12273.1	CAPN1	ENSXMAG00000008475	calpain 1, (mu/I) large subunit [Source:HGNC Symbol;Acc:1476]	calpain-1 catalytic subunit
CUFF.14879.1	ARHGEF40	ENSXMAG00000016633	Rho guanine nucleotide exchange factor (GEF) 40 [Source:HGNC Symbol;Acc:25516]	#N/A	CUFF.14442.1	CAPN9	ENSXMAG00000016015	calpain 9 [Source:HGNC Symbol;Acc:1486]	calpain-9 isoform 1
CUFF.2508.1	ARSJ	ENSXMAG00000013200	arylsulfatase family, member J [Source:HGNC Symbol;Acc:26286]	arylsulfatase j	CUFF.22080.1	CARD11	ENSXMAG00000001085	caspase recruitment domain family, member 11 [Source:HGNC Symbol;Acc:16393]	caspase recruitment domain-containing protein 11
CUFF.1503.1	ASIP	ENSXMAG00000012156	agouti signaling protein [Source:HGNC Symbol;Acc:745]	agouti-signaling protein	CUFF.19463.1	CASP3 (2 of 2)	ENSXMAG00000004066	caspase 3, apoptosis-related cysteine peptidase [Source:HGNC Symbol;Acc:1504]	caspase-3
CUFF.31713.1	ATCAY (2 of 2)	ENSXMAG00000018768	ataxia, cerebellar, Cayman type [Source:HGNC Symbol;Acc:779]	caytaxin	CUFF.22573.1	CCDC64B	ENSXMAG00000010937	coiled-coil domain containing 64B [Source:HGNC Symbol;Acc:33584]	bicaudal d-related protein 1
CUFF.1426.1	ATP1A1 (2 of 3)	ENSXMAG00000012799	ATPase, Na+/K+ transporting, alpha 1 polypeptide [Source:HGNC Symbol;Acc:799]	na+ k+ alpha 1 polypeptide	CUFF.4624.1	CCNG2 (1 of 2)	ENSXMAG00000000429	cyclin G2 [Source:HGNC Symbol;Acc:1593]	cyclin-g2-like
CUFF.33113.1	ATP2A2 (2 of 2)	ENSXMAG00000000997	ATPase, Ca++ transporting, cardiac muscle, slow twitch 2 [Source:HGNC Symbol;Acc:812]	ca++ cardiac slow twitch 2	CUFF.23407.1	CD28	ENSXMAG00000005160	CD28 molecule [Source:HGNC Symbol;Acc:1653]	cytotoxic t-lymphocyte-associated protein 4
CUFF.19376.1	BAG2	ENSXMAG00000009382	BCL2-associated athanogene 2 [Source:HGNC Symbol;Acc:938]	bag family molecular chaperone regulator 2	CUFF.24813.1	CD3E (2 of 2)	ENSXMAG00000002927	CD3e molecule, epsilon (CD3-TCR complex) [Source:HGNC Symbol;Acc:1674]	#N/A
CUFF.17060.1	BAG4	ENSXMAG00000015473	BCL2-associated athanogene 4 [Source:HGNC Symbol;Acc:940]	bcl2-associated athanogene 4	CUFF.18815.1	CD68	ENSXMAG00000007710	CD68 molecule [Source:HGNC Symbol;Acc:1693]	lysosome-associated membrane glycoprotein 1-like
CUFF.38557.1	BCAN (2 of 2)	ENSXMAG00000015085	brevican [Source:HGNC Symbol;Acc:23059]	brevican core	CUFF.2076.1	CD82 (2 of 2)	ENSXMAG00000009251	CD82 molecule [Source:HGNC Symbol;Acc:6210]	cd82 antigen
CUFF.23259.1	BCL2	ENSXMAG00000016476	B-cell CLL/lymphoma 2 [Source:HGNC Symbol;Acc:990]	#N/A	CUFF.22808.1	CDH26 (1 of 2)	ENSXMAG00000017856	cadherin 26 [Source:HGNC Symbol;Acc:15902]	cadherin-like protein 26-like
CUFF.9649.1	BCMO1	ENSXMAG00000012808	beta-carotene 15,15'-monooxygenase 1 [Source:HGNC Symbol;Acc:13815]	#NAME?	CUFF.34404.1	CEBPB	ENSXMAG00000019665	CCAAT/enhancer binding protein (C/EBP), beta [Source:HGNC Symbol;Acc:1834]	ccaat enhancer-binding protein beta
CUFF.27483.1	BCO2 (1 of 3)	ENSXMAG00000012248	beta-carotene oxygenase 2 [Source:HGNC Symbol;Acc:18503]	-carotene 9 -oxygenase-like	CUFF.30647.1	CELSR1	ENSXMAG00000006721	cadherin, EGF LAG seven-pass G-type receptor 1 (flamingo homolog, Drosophila) [Source:HGNC Symbol;Acc:1850]	cadherin egf lag seven-pass g-type receptor 1
CUFF.19160.1	BCO2 (3 of 3)	ENSXMAG00000005895	beta-carotene oxygenase 2 [Source:HGNC Symbol;Acc:18503]	-carotene 9 -oxygenase-like	CUFF.38534.1	CGN (1 of 2)	ENSXMAG00000014842	cingulin [Source:HGNC Symbol;Acc:17429]	cingulin
CUFF.17563.1	BGN	ENSXMAG00000008350	biglycan [Source:HGNC Symbol;Acc:1044]	biglycan	CUFF.35058.1	CHMP4C	ENSXMAG00000002311	charged multivesicular body protein 4C [Source:HGNC Symbol;Acc:30599]	charged multivesicular body protein 4c
CUFF.7166.1	BIN1 (2 of 2)	ENSXMAG00000010710	bridging integrator 1 [Source:HGNC Symbol;Acc:1052]	bridging integrator 1	CUFF.33166.1	CLIC3	ENSXMAG00000001265	chloride intracellular channel 3 [Source:HGNC Symbol;Acc:2064]	chloride intracellular channel 4
CUFF.17779.1	BMP1 (1 of 2)	ENSXMAG00000000900	bone morphogenetic protein 1 [Source:HGNC Symbol;Acc:1067]	bone morphogenetic protein 1	CUFF.21259.1	CLTA	ENSXMAG00000006609	clathrin, light chain A [Source:HGNC Symbol;Acc:2090]	#N/A
CUFF.40975.1	BMPR1B (1 of 2)	ENSXMAG00000017124	bone morphogenetic protein receptor, type IB [Source:HGNC Symbol;Acc:1077]	bone morphogenetic protein receptor type-1b	CUFF.24276.1	COL24A1	ENSXMAG00000011223	collagen, type XXIV, alpha 1 [Source:HGNC Symbol;Acc:20821]	#N/A
CUFF.14971.1	BMPR1B (2 of 2)	ENSXMAG00000001635	bone morphogenetic protein receptor, type IB [Source:HGNC Symbol;Acc:1077]	bone morphogenetic protein receptor type-1b	CUFF.6457.1	COMMD5	ENSXMAG00000015774	COMM domain containing 5 [Source:HGNC Symbol;Acc:17902]	#N/A
CUFF.36298.1	BOC	ENSXMAG00000010032	Boc homolog (mouse) [Source:HGNC Symbol;Acc:17173]	brother of cdo	CUFF.7608.1	COMT	ENSXMAG00000005592	catechol-O-methyltransferase [Source:HGNC Symbol;Acc:2228]	catechol o-methyltransferase
CUFF.36416.1	C14orf1	ENSXMAG00000014769	chromosome 14 open reading frame 1 [Source:HGNC Symbol;Acc:1187]	probable ergosterol biosynthetic protein 28	CUFF.20529.1	CRAT (2 of 2)	ENSXMAG00000000147	carnitine O-acetyltransferase [Source:HGNC Symbol;Acc:2342]	carnitine o-acetyltransferase
CUFF.24904.1	C1GALT1	ENSXMAG00000016863	core 1 synthase, glycoprotein-N-acetylgalactosamine 3-beta-galactosyltransferase, 1 [Source:HGNC Symbol;Acc:24337]	glycoprotein-n-acetylgalactosamine 3-beta-galactosyltransferase 1	CUFF.24534.1	CREB5	ENSXMAG00000013891	cAMP responsive element binding protein 5 [Source:HGNC Symbol;Acc:16844]	cyclic amp-responsive element-binding protein 5-like
CUFF.1594.1	C21orf62	ENSXMAG00000019500	chromosome 21 open reading frame 62 [Source:HGNC Symbol;Acc:1305]	chromosome 21 open reading frame 62 precursor	CUFF.16472.1	CREBBP (2 of 3)	ENSXMAG00000004557	CREB binding protein [Source:HGNC Symbol;Acc:2348]	#N/A
CUFF.15622.1	C22orf28	ENSXMAG00000002855	chromosome 22 open reading frame 28 [Source:HGNC Symbol;Acc:26935]	trna-splicing ligase homolog	CUFF.38392.1	CREM	ENSXMAG00000006361	cAMP responsive element modulator [Source:HGNC Symbol;Acc:2352]	camp-responsive element modulator
CUFF.35628.1	CA12	ENSXMAG00000003380	carbonic anhydrase XII [Source:HGNC Symbol;Acc:1371]	carbonic anhydrase xii	CUFF.18455.1	CRTC3	ENSXMAG00000018164	CREB regulated transcription coactivator 3 [Source:HGNC Symbol;Acc:26148]	creb-regulated transcription coactivator 3
CUFF.22377.1	CACNA1C	ENSXMAG00000011036	calcium channel, voltage-dependent, L type, alpha 1C subunit [Source:HGNC Symbol;Acc:1390]	#N/A	CUFF.36245.1	CSRNP1 (1 of 2)	ENSXMAG00000009214	cysteine-serine-rich nuclear protein 1 [Source:HGNC Symbol;Acc:14300]	cysteine serine-rich nuclear protein 1
CUFF.7347.1	CACNA1G (1 of 2)	ENSXMAG00000011240	calcium channel, voltage-dependent, T type, alpha 1G subunit [Source:HGNC Symbol;Acc:1394]	voltage-dependent t-type calcium channel subunit alpha-1g	CUFF.16480.1	CSRNP1 (2 of 2)	ENSXMAG00000000192	cysteine-serine-rich nuclear protein 1 [Source:HGNC Symbol;Acc:14300]	cysteine serine-rich nuclear protein 2
CUFF.15786.1	CACNA1G (2 of 2)	ENSXMAG00000012756	calcium channel, voltage-dependent, T type, alpha 1G subunit [Source:HGNC Symbol;Acc:1394]	t calcium channel alpha 1g subunit variant 88	CUFF.2897.1	CYB5R4	ENSXMAG00000014504	cytochrome b5 reductase 4 [Source:HGNC Symbol;Acc:20147]	cytochrome b5 reductase 4
CUFF.16057.1	CADM1 (2 of 2)	ENSXMAG00000017979	cell adhesion molecule 1 [Source:HGNC Symbol;Acc:5951]	cell adhesion molecule 1-like	CUFF.13427.1	CYSLTR1	ENSXMAG00000017569	cysteinyl leukotriene receptor 1 [Source:HGNC Symbol;Acc:17451]	cysteinyl leukotriene receptor 1
CUFF.21448.1	CALR	ENSXMAG00000003259	calreticulin [Source:HGNC Symbol;Acc:1455]	calreticulin	CUFF.30037.1	CYTH1 (1 of 2)	ENSXMAG00000012437	cytohesin 1 [Source:HGNC Symbol;Acc:9501]	cytohesin 1
CUFF.7748.1	CALU	ENSXMAG00000013096	calumenin [Source:HGNC Symbol;Acc:1458]	calumenin isoform 2	CUFF.18327.1	DBP (1 of 2)	ENSXMAG00000014158	D site of albumin promoter (albumin D-box) binding protein [Source:HGNC Symbol;Acc:2697]	hepatic leukemia factor
CUFF.36159.1	CAMK2N1	ENSXMAG00000018879	calcium/calmodulin-dependent protein kinase II inhibitor 1 [Source:HGNC Symbol;Acc:24190]	calcium calmodulin-dependent protein kinase ii inhibitor 1	CUFF.41182.1	DDIT4 (1 of 2)	ENSXMAG00000014987	DNA-damage-inducible transcript 4 [Source:HGNC Symbol;Acc:24944]	dna damage-inducible transcript 4 protein
CUFF.27746.1	CASKIN1	ENSXMAG00000008707	CASK interacting protein 1 [Source:HGNC Symbol;Acc:20879]	low quality protein: caskin-1-like	CUFF.11767.1	DLX4 (2 of 2)	ENSXMAG00000010686	distal-less homeobox 4 [Source:HGNC Symbol;Acc:2917]	homeobox protein dlx4b
CUFF.20873.1	CBX2 (2 of 2)	ENSXMAG00000016923	chromobox homolog 2 [Source:HGNC Symbol;Acc:1552]	chromobox protein homolog 2-like	CUFF.24010.1	DNASE1L1 (2 of 2)	ENSXMAG00000003305	deoxyribonuclease I-like 1 [Source:HGNC Symbol;Acc:2957]	deoxyribonuclease gamma precursor
CUFF.17218.1	CBX4 (2 of 2)	ENSXMAG00000001411	chromobox homolog 4 [Source:HGNC Symbol;Acc:1554]	e3 sumo-protein ligase cbx4	CUFF.25105.1	DNMBP	ENSXMAG00000008159	dynamin binding protein [Source:HGNC Symbol;Acc:30373]	dynamin-binding protein
CUFF.22784.1	CCDC136	ENSXMAG00000017184	coiled-coil domain containing 136 [Source:HGNC Symbol;Acc:22225]	sarcolemmal membrane-associated protein isoform 3	CUFF.40288.1	DUSP1	ENSXMAG00000009651	dual specificity phosphatase 1 [Source:HGNC Symbol;Acc:3064]	dual specificity protein phosphatase 1
CUFF.18113.1	CCNC	ENSXMAG00000007281	cyclin C [Source:HGNC Symbol;Acc:1581]	cyclin c	CUFF.27018.1	DUSP8	ENSXMAG00000019232	dual specificity phosphatase 8 [Source:HGNC Symbol;Acc:3074]	dual specificity protein phosphatase 8
CUFF.27317.1	CCRN4L (2 of 2)	ENSXMAG00000017762	CCR4 carbon catabolite repression 4-like (S. cerevisiae) [Source:HGNC Symbol;Acc:14254]	ccr4 carbon catabolite repression 4-like	CUFF.16764.1	EFNA1 (1 of 2)	ENSXMAG00000007271	ephrin-A1 [Source:HGNC Symbol;Acc:3221]	ephrin-a1 precursor
CUFF.22931.1	CD151	ENSXMAG00000000019	CD151 molecule (Raph blood group) [Source:HGNC Symbol;Acc:1630]	cd151 antigen	CUFF.2360.1	EIF4EBP3	ENSXMAG00000000248	eukaryotic translation initiation factor 4E binding protein 3 [Source:HGNC Symbol;Acc:3290]	eukaryotic translation initiation factor 4e-binding protein 3-like
CUFF.22241.1	CD248 (2 of 2)	ENSXMAG00000000357	CD248 molecule, endosialin [Source:HGNC Symbol;Acc:18219]	complement component c1q receptor	CUFF.8987.1	ELOVL3 (1 of 2)	ENSXMAG00000016034	ELOVL fatty acid elongase 3 [Source:HGNC Symbol;Acc:18047]	elongation of very long chain fatty acids protein 6-like
CUFF.20250.1	CD276	ENSXMAG00000010060	CD276 molecule [Source:HGNC Symbol;Acc:19137]	cd276 molecule	CUFF.27232.1	ENPP1	ENSXMAG00000017408	ectonucleotide pyrophosphatase/phosphodiesterase 1 [Source:HGNC Symbol;Acc:3356]	ectonucleotide pyrophosphatase phosphodiesterase family member 1
CUFF.15252.1	CD81 (1 of 2)	ENSXMAG00000007080	CD81 molecule [Source:HGNC Symbol;Acc:1701]	cd81 antigen	CUFF.7466.1	ENTPD2 (2 of 2)	ENSXMAG00000003065	ectonucleoside triphosphate diphosphohydrolase 2 [Source:HGNC Symbol;Acc:3364]	ectonucleoside triphosphate diphosphohydrolase 2
CUFF.40659.1	CDC42EP3	ENSXMAG00000007711	CDC42 effector protein (Rho GTPase binding) 3 [Source:HGNC Symbol;Acc:16943]	cdc42 effector protein 3	CUFF.14038.1	EPB41L4B	ENSXMAG00000013121	erythrocyte membrane protein band 4.1 like 4B [Source:HGNC Symbol;Acc:19818]	erythrocyte membrane protein band like 4b
CUFF.4275.1	CDH11 (1 of 2)	ENSXMAG00000000764	cadherin 11, type 2, OB-cadherin (osteoblast) [Source:HGNC Symbol;Acc:1750]	cadherin-11 precursor	CUFF.13890.1	EPB42 (1 of 3)	ENSXMAG00000009135	erythrocyte membrane protein band 4.2 [Source:HGNC Symbol;Acc:3381]	protein-glutamine gamma-glutamyltransferase 6
CUFF.9697.1	CDH11 (2 of 2)	ENSXMAG00000001660	cadherin 11, type 2, OB-cadherin (osteoblast) [Source:HGNC Symbol;Acc:1750]	cadherin-11 precursor	CUFF.377.1	EPB42 (3 of 3)	ENSXMAG00000009124	erythrocyte membrane protein band 4.2 [Source:HGNC Symbol;Acc:3381]	protein-glutamine gamma-glutamyltransferase e
CUFF.39307.1	CDH2 (1 of 2)	ENSXMAG00000016663	cadherin 2, type 1, N-cadherin (neuronal) [Source:HGNC Symbol;Acc:1759]	cadherin type n-cadherin	CUFF.40590.1	EPCAM	ENSXMAG00000007455	epithelial cell adhesion molecule [Source:HGNC Symbol;Acc:11529]	epithelial cell adhesion molecule
CUFF.7449.1	CDK15	ENSXMAG00000014228	cyclin-dependent kinase 15 [Source:HGNC Symbol;Acc:14434]	cyclin-dependent kinase 15	CUFF.27012.1	EPS8L1 (1 of 2)	ENSXMAG00000018660	EPS8-like 1 [Source:HGNC Symbol;Acc:21295]	epidermal growth factor receptor kinase substrate 8-like protein 1
CUFF.20147.1	CDKN2B	ENSXMAG00000005443	cyclin-dependent kinase inhibitor 2B (p15, inhibits CDK4) [Source:HGNC Symbol;Acc:1788]	cyclin-dependent kinase 4 inhibitor b	CUFF.20501.1	EPS8L2	ENSXMAG00000003760	EPS8-like 2 [Source:HGNC Symbol;Acc:21296]	epidermal growth factor receptor kinase substrate 8-like protein 2-like
CUFF.40907.1	CDO1	ENSXMAG00000016478	cysteine dioxygenase, type I [Source:HGNC Symbol;Acc:1795]	cysteine dioxygenase type 1	CUFF.35756.1	ESYT3	ENSXMAG00000007359	extended synaptotagmin-like protein 3 [Source:HGNC Symbol;Acc:24295]	extended synaptotagmin-3
CUFF.15750.1	CDR2L (1 of 2)	ENSXMAG00000012417	cerebellar degeneration-related protein 2-like [Source:HGNC Symbol;Acc:29999]	cerebellar degeneration-related protein 2-like	CUFF.22364.1	EVI5	ENSXMAG00000003156	ecotropic viral integration site 5 [Source:HGNC Symbol;Acc:3501]	evi5-like
CUFF.6794.1	CERS4 (2 of 2)	ENSXMAG00000018778	ceramide synthase 4 [Source:HGNC Symbol;Acc:23747]	#N/A	CUFF.23805.1	EXOSC1	ENSXMAG00000012713	exosome component 1 [Source:HGNC Symbol;Acc:17286]	exosome complex component csl4
CUFF.11202.1	CFL2	ENSXMAG00000004850	cofilin 2 (muscle) [Source:HGNC Symbol;Acc:1875]	cofilin 2	CUFF.27476.1	F11R	ENSXMAG00000012196	F11 receptor [Source:HGNC Symbol;Acc:14685]	junctional adhesion molecule a-like
CUFF.25360.1	CGREF1	ENSXMAG00000015144	cell growth regulator with EF-hand domain 1 [Source:HGNC Symbol;Acc:16962]	cell growth regulator with ef hand domain protein 1	CUFF.10082.1	F13A1 (1 of 2)	ENSXMAG00000001860	coagulation factor XIII, A1 polypeptide [Source:HGNC Symbol;Acc:3531]	partitioning defective 3 homolog
CUFF.36426.1	CHAC1 (2 of 2)	ENSXMAG00000014444	ChaC, cation transport regulator homolog 1 (E. coli) [Source:HGNC Symbol;Acc:28680]	cation transport regulator-like protein 1	CUFF.28441.1	F2RL1 (1 of 2)	ENSXMAG00000018920	coagulation factor II (thrombin) receptor-like 1 [Source:HGNC Symbol;Acc:3538]	proteinase-activated receptor 2-like
CUFF.32612.1	CHMP5 (1 of 2)	ENSXMAG00000016811	charged multivesicular body protein 5 [Source:HGNC Symbol;Acc:26942]	chromatin modifying protein 5	CUFF.28414.1	F2RL1 (2 of 2)	ENSXMAG00000018917	coagulation factor II (thrombin) receptor-like 1 [Source:HGNC Symbol;Acc:3538]	proteinase-activated receptor 2-like
CUFF.19267.1	CHPF	ENSXMAG00000003616	chondroitin polymerizing factor [Source:HGNC Symbol;Acc:24291]	chondroitin sulfate synthase 2-like	CUFF.38671.1	FA2H	ENSXMAG00000015262	fatty acid 2-hydroxylase [Source:HGNC Symbol;Acc:21197]	fatty acid 2-hydroxylase
CUFF.22424.1	CHRD	ENSXMAG00000008091	chordin [Source:HGNC Symbol;Acc:1949]	chordin precursor	CUFF.23478.1	FAM102B (1 of 2)	ENSXMAG00000000553	family with sequence similarity 102, member B [Source:HGNC Symbol;Acc:27637]	family with sequence similarity member b
CUFF.27538.1	CHRDL2	ENSXMAG00000012772	chordin-like 2 [Source:HGNC Symbol;Acc:24168]	chordin-like protein 2-like	CUFF.10328.1	FAM102B (2 of 2)	ENSXMAG00000008664	family with sequence similarity 102, member B [Source:HGNC Symbol;Acc:27637]	family with sequence similarity member b
CUFF.22040.1	CHST12	ENSXMAG00000001118	carbohydrate (chondroitin 4) sulfotransferase 12 [Source:HGNC Symbol;Acc:17423]	carbohydrate sulfotransferase 12	CUFF.26869.1	FAM123A	ENSXMAG00000000702	family with sequence similarity 123A [Source:HGNC Symbol;Acc:26360]	apc membrane recruitment protein 2
CUFF.39118.1	CITED4 (1 of 2)	ENSXMAG00000014468	Cbp/p300-interacting transactivator, with Glu/Asp-rich carboxy-terminal domain, 4 [Source:HGNC Symbol;Acc:18696]	cbp p300-interacting transactivator 3-like	CUFF.10621.1	FAM129B (2 of 2)	ENSXMAG00000010587	family with sequence similarity 129, member B [Source:HGNC Symbol;Acc:25282]	family with sequence similarity member b
CUFF.11483.1	CKAP4	ENSXMAG00000001319	cytoskeleton-associated protein 4 [Source:HGNC Symbol;Acc:16991]	cytoskeleton-associated protein 4	CUFF.37142.1	FAM65B	ENSXMAG00000003539	family with sequence similarity 65, member B [Source:HGNC Symbol;Acc:13872]	protein fam65b-like
CUFF.4872.1	CKB (1 of 2)	ENSXMAG00000006694	creatine kinase, brain [Source:HGNC Symbol;Acc:1991]	creatine brain	CUFF.11589.1	FAM83B (1 of 2)	ENSXMAG00000010212	family with sequence similarity 83, member B [Source:HGNC Symbol;Acc:21357]	protein fam83b-like
CUFF.8759.1	CLOCK (1 of 2)	ENSXMAG00000016928	clock homolog (mouse) [Source:HGNC Symbol;Acc:2082]	clock homolog	CUFF.37694.1	FAM83E	ENSXMAG00000017107	family with sequence similarity 83, member E [Source:HGNC Symbol;Acc:25972]	protein fam83e-like
CUFF.23374.1	CNTNAP5	ENSXMAG00000004996	contactin associated protein-like 5 [Source:HGNC Symbol;Acc:18748]	contactin-associated 5-like	CUFF.15804.1	FAM83F	ENSXMAG00000010041	family with sequence similarity 83, member F [Source:HGNC Symbol;Acc:25148]	protein fam83f-like
CUFF.23381.1	CNTNAP5	ENSXMAG00000004996	contactin associated protein-like 5 [Source:HGNC Symbol;Acc:18748]	contactin-associated 5-like	CUFF.17573.1	FAT2	ENSXMAG00000019238	FAT tumor suppressor homolog 2 (Drosophila) [Source:HGNC Symbol;Acc:3596]	#N/A
CUFF.35437.1	COL10A1 (2 of 2)	ENSXMAG00000020162	collagen, type X, alpha 1 [Source:HGNC Symbol;Acc:2185]	collagen alpha-1 chain precursor	CUFF.38423.1	FBXO21	ENSXMAG00000002436	F-box protein 21 [Source:HGNC Symbol;Acc:13592]	zgc:158463 protein
CUFF.29250.1	COL11A1 (1 of 2)	ENSXMAG00000000531	collagen, type XI, alpha 1 [Source:HGNC Symbol;Acc:2186]	collagen alpha-1 chain	CUFF.19037.1	FILIP1L	ENSXMAG00000009955	filamin A interacting protein 1-like [Source:HGNC Symbol;Acc:24589]	filamin a-interacting protein 1-like
CUFF.26356.1	COL11A1 (2 of 2)	ENSXMAG00000006525	collagen, type XI, alpha 1 [Source:HGNC Symbol;Acc:2186]	collagen alpha-1 chain isoform 1	CUFF.28725.1	FJX1	ENSXMAG00000020250	Four-jointed box protein 1 [Source:UniProtKB/Swiss-Prot;Acc:Q5ZEQ8]	four jointed box 1
CUFF.26359.1	COL11A1 (2 of 2)	ENSXMAG00000006525	collagen, type XI, alpha 1 [Source:HGNC Symbol;Acc:2186]	collagen alpha-1 chain	CUFF.21966.1	FMN1 (2 of 2)	ENSXMAG00000006882	formin 1 [Source:HGNC Symbol;Acc:3768]	formin-1-like isoform 2
CUFF.18365.1	COL11A2	ENSXMAG00000014307	collagen, type XI, alpha 2 [Source:HGNC Symbol;Acc:2187]	#N/A	CUFF.18727.1	FOSB	ENSXMAG00000018663	FBJ murine osteosarcoma viral oncogene homolog B [Source:HGNC Symbol;Acc:3797]	fbj murine osteosarcoma viral oncogene homolog b
CUFF.22272.1	COL12A1 (1 of 2)	ENSXMAG00000000284	collagen, type XII, alpha 1 [Source:HGNC Symbol;Acc:2188]	type alpha 1	CUFF.29629.1	FOXP1 (2 of 2)	ENSXMAG00000016493	forkhead box P1 [Source:HGNC Symbol;Acc:3823]	forkhead box protein p1
CUFF.9184.1	COL12A1 (2 of 2)	ENSXMAG00000004428	collagen, type XII, alpha 1 [Source:HGNC Symbol;Acc:2188]	collagen alpha-1 chain	CUFF.34147.1	FOXP2	ENSXMAG00000009086	forkhead box P2 [Source:HGNC Symbol;Acc:13875]	forkhead box protein p2
CUFF.24529.1	COL14A1 (2 of 3)	ENSXMAG00000001458	collagen, type XIV, alpha 1 [Source:HGNC Symbol;Acc:2191]	collagen alpha-1 chain	CUFF.22153.1	FRK	ENSXMAG00000005239	fyn-related kinase [Source:HGNC Symbol;Acc:3955]	tyrosine-protein kinase frk
CUFF.34109.1	COL14A1 (3 of 3)	ENSXMAG00000019235	collagen, type XIV, alpha 1 [Source:HGNC Symbol;Acc:2191]	collagen alpha-1 chain-like	CUFF.2223.1	FRRS1	ENSXMAG00000002756	ferric-chelate reductase 1 [Source:HGNC Symbol;Acc:27622]	ferric-chelate reductase 1-like
CUFF.24413.1	COL16A1	ENSXMAG00000010502	collagen, type XVI, alpha 1 [Source:HGNC Symbol;Acc:2193]	type alpha isoform cra_a	CUFF.8387.1	FUOM	ENSXMAG00000013710	fucose mutarotase [Source:HGNC Symbol;Acc:24733]	fucose mutarotase
CUFF.24442.1	COL16A1	ENSXMAG00000010502	collagen, type XVI, alpha 1 [Source:HGNC Symbol;Acc:2193]	collagen alpha-1 chain	CUFF.7367.1	GADD45B (1 of 2)	ENSXMAG00000013033	growth arrest and DNA-damage-inducible, beta [Source:HGNC Symbol;Acc:4096]	growth arrest and dna-damage-inducible protein gadd45 beta
CUFF.41487.1	COL1A1 (2 of 2)	ENSXMAG00000017341	collagen, type I, alpha 1 [Source:HGNC Symbol;Acc:2197]	collagen type i alpha 1	CUFF.14418.1	GALNT7	ENSXMAG00000015957	UDP-N-acetyl-alpha-D-galactosamine:polypeptide N-acetylgalactosaminyltransferase 7 (GalNAc-T7) [Source:HGNC Symbol;Acc:4129]	n-acetylgalactosaminyltransferase 7
CUFF.41492.1	COL1A1 (2 of 2)	ENSXMAG00000017341	collagen, type I, alpha 1 [Source:HGNC Symbol;Acc:2197]	collagen type i alpha 3	CUFF.39439.1	GALNT8 (1 of 2)	ENSXMAG00000005386	UDP-N-acetyl-alpha-D-galactosamine:polypeptide N-acetylgalactosaminyltransferase 8 (GalNAc-T8) [Source:HGNC Symbol;Acc:4130]	probable polypeptide n-acetylgalactosaminyltransferase 8-like
CUFF.27910.1	COL1A2	ENSXMAG00000000698	collagen, type I, alpha 2 [Source:HGNC Symbol;Acc:2198]	type alpha 2	CUFF.4054.1	GALNT9 (1 of 2)	ENSXMAG00000000087	UDP-N-acetyl-alpha-D-galactosamine:polypeptide N-acetylgalactosaminyltransferase 9 (GalNAc-T9) [Source:HGNC Symbol;Acc:4131]	polypeptide n-acetylgalactosaminyltransferase 9-like
CUFF.27944.1	COL1A2	ENSXMAG00000000698	collagen, type I, alpha 2 [Source:HGNC Symbol;Acc:2198]	collagen alpha-2 chain precursor	CUFF.39480.1	GAN	ENSXMAG00000006216	gigaxonin [Source:HGNC Symbol;Acc:4137]	gigaxonin
CUFF.27902.1	COL1A2	ENSXMAG00000000698	collagen, type I, alpha 2 [Source:HGNC Symbol;Acc:2198]	collagen alpha-2 chain-like	CUFF.15678.1	GATA3	ENSXMAG00000003054	GATA binding protein 3 [Source:HGNC Symbol;Acc:4172]	transcription factor gata-3
CUFF.21859.1	COL22A1	ENSXMAG00000012083	collagen, type XXII, alpha 1 [Source:HGNC Symbol;Acc:22989]	collagen alpha-1 chain	CUFF.20401.1	GDPD3	ENSXMAG00000011975	glycerophosphodiester phosphodiesterase domain containing 3 [Source:HGNC Symbol;Acc:28638]	glycerophosphodiester phosphodiesterase domain-containing protein 3
CUFF.23698.1	COL24A1	ENSXMAG00000011223	collagen, type XXIV, alpha 1 [Source:HGNC Symbol;Acc:20821]	#N/A	CUFF.12314.1	GLA	ENSXMAG00000000307	galactosidase, alpha [Source:HGNC Symbol;Acc:4296]	alpha-galactosidase a
CUFF.23655.1	COL24A1	ENSXMAG00000011223	collagen, type XXIV, alpha 1 [Source:HGNC Symbol;Acc:20821]	collagen alpha-1 chain	CUFF.33537.1	GLCCI1 (2 of 2)	ENSXMAG00000018850	glucocorticoid induced transcript 1 [Source:HGNC Symbol;Acc:18713]	glucocorticoid-induced transcript 1
CUFF.34886.1	COL27A1 (1 of 2)	ENSXMAG00000005393	collagen, type XXVII, alpha 1 [Source:HGNC Symbol;Acc:22986]	#N/A	CUFF.15291.1	GLDN (2 of 2)	ENSXMAG00000006837	gliomedin [Source:HGNC Symbol;Acc:29514]	gliomedin isoform 1
CUFF.31034.1	COL27A1 (2 of 2)	ENSXMAG00000003373	collagen, type XXVII, alpha 1 [Source:HGNC Symbol;Acc:22986]	collagen alpha-1 chain	CUFF.39280.1	GLUL (2 of 2)	ENSXMAG00000016276	glutamate-ammonia ligase [Source:HGNC Symbol;Acc:4341]	glutamine synthetase
CUFF.37786.1	COL2A1 (2 of 2)	ENSXMAG00000017719	collagen, type II, alpha 1 [Source:HGNC Symbol;Acc:2200]	collagen alpha-1 chain	CUFF.33450.1	GLYCTK	ENSXMAG00000016968	glycerate kinase [Source:HGNC Symbol;Acc:24247]	#N/A
CUFF.37788.1	COL2A1 (2 of 2)	ENSXMAG00000017719	collagen, type II, alpha 1 [Source:HGNC Symbol;Acc:2200]	collagen alpha-1 chain isoform 2	CUFF.40052.1	GNA15	ENSXMAG00000013441	guanine nucleotide binding protein (G protein), alpha 15 (Gq class) [Source:HGNC Symbol;Acc:4383]	guanine nucleotide binding protein (g protein) alpha 14
CUFF.36022.1	COL5A1	ENSXMAG00000017898	collagen, type V, alpha 1 [Source:HGNC Symbol;Acc:2209]	type alpha 1	CUFF.812.1	GNAT3	ENSXMAG00000010001	guanine nucleotide binding protein, alpha transducing 3 [Source:HGNC Symbol;Acc:22800]	#N/A
CUFF.36084.1	COL5A1	ENSXMAG00000017898	collagen, type V, alpha 1 [Source:HGNC Symbol;Acc:2209]	collagen alpha-1 chain	CUFF.32984.1	GPA33 (1 of 2)	ENSXMAG00000001917	glycoprotein A33 (transmembrane) [Source:HGNC Symbol;Acc:4445]	cell surface a33 antigen
CUFF.35725.1	COL5A2 (1 of 2)	ENSXMAG00000006619	collagen, type V, alpha 2 [Source:HGNC Symbol;Acc:2210]	collagen alpha-2 chain	CUFF.6783.1	GPR137	ENSXMAG00000016326	G protein-coupled receptor 137 [Source:HGNC Symbol;Acc:24300]	integral membrane protein gpr137
CUFF.28248.1	COL5A2 (2 of 2)	ENSXMAG00000007999	collagen, type V, alpha 2 [Source:HGNC Symbol;Acc:2210]	collagen alpha-2 chain-like	CUFF.38202.1	GPR146	ENSXMAG00000019744	G protein-coupled receptor 146 [Source:HGNC Symbol;Acc:21718]	probable g-protein coupled receptor 146-like
CUFF.9713.1	COL5A3 (1 of 2)	ENSXMAG00000017753	collagen, type V, alpha 3 [Source:HGNC Symbol;Acc:14864]	collagen alpha-1 chain	CUFF.28334.1	GPR56	ENSXMAG00000012134	G protein-coupled receptor 56 [Source:HGNC Symbol;Acc:4512]	g-protein coupled receptor 56
CUFF.9671.1	COL5A3 (1 of 2)	ENSXMAG00000017753	collagen, type V, alpha 3 [Source:HGNC Symbol;Acc:14864]	collagen alpha-1 chain-like	CUFF.22598.1	GPR64 (1 of 2)	ENSXMAG00000011343	G protein-coupled receptor 64 [Source:HGNC Symbol;Acc:4516]	g protein-coupled receptor 64
CUFF.7857.1	COL6A1	ENSXMAG00000011666	collagen, type VI, alpha 1 [Source:HGNC Symbol;Acc:2211]	collagen alpha-1 chain	CUFF.22594.1	GPR64 (1 of 2)	ENSXMAG00000011343	G protein-coupled receptor 64 [Source:HGNC Symbol;Acc:4516]	g-protein coupled receptor 64-like
CUFF.7861.1	COL6A1	ENSXMAG00000011666	collagen, type VI, alpha 1 [Source:HGNC Symbol;Acc:2211]	collagen alpha-1 chain	CUFF.32849.1	GPR84	ENSXMAG00000020271	G protein-coupled receptor 84 [Source:HGNC Symbol;Acc:4535]	g-protein coupled receptor 84
CUFF.7862.1	COL6A2 (2 of 2)	ENSXMAG00000011687	collagen, type VI, alpha 2 [Source:HGNC Symbol;Acc:2212]	collagen alpha-2 chain-like	CUFF.10372.1	GPSM2 (1 of 2)	ENSXMAG00000008634	G-protein signaling modulator 2 [Source:HGNC Symbol;Acc:29501]	g-protein-signaling modulator 2
CUFF.2750.1	COL6A3	ENSXMAG00000013992	collagen, type VI, alpha 3 [Source:HGNC Symbol;Acc:2213]	collagen alpha-3 chain	CUFF.34425.1	GRASP	ENSXMAG00000011711	GRP1 (general receptor for phosphoinositides 1)-associated scaffold protein [Source:HGNC Symbol;Acc:18707]	general receptor for phosphoinositides 1-associated scaffold protein
CUFF.2718.1	COL6A3	ENSXMAG00000013992	collagen, type VI, alpha 3 [Source:HGNC Symbol;Acc:2213]	collagen alpha-3 chain	CUFF.13265.1	GRB10 (1 of 2)	ENSXMAG00000000791	growth factor receptor-bound protein 10 [Source:HGNC Symbol;Acc:4564]	growth factor receptor-bound protein 10
CUFF.32822.1	COL7A1	ENSXMAG00000001704	collagen, type VII, alpha 1 [Source:HGNC Symbol;Acc:2214]	collagen alpha-1 chain-like	CUFF.21925.1	GREM1	ENSXMAG00000020209	gremlin 1 [Source:HGNC Symbol;Acc:2001]	gremlin-1 precursor
CUFF.35046.1	COLEC12 (1 of 2)	ENSXMAG00000002243	collectin sub-family member 12 [Source:HGNC Symbol;Acc:16016]	collectin-12	CUFF.26631.1	GRHL2 (2 of 2)	ENSXMAG00000002574	grainyhead-like 2 (Drosophila) [Source:HGNC Symbol;Acc:2799]	grainyhead-like protein 2 homolog
CUFF.9374.1	COPZ2	ENSXMAG00000003541	coatomer protein complex, subunit zeta 2 [Source:HGNC Symbol;Acc:19356]	coatomer subunit zeta-1	CUFF.6250.1	GRHL3	ENSXMAG00000013634	grainyhead-like 3 (Drosophila) [Source:HGNC Symbol;Acc:25839]	grainyhead-like protein 3 homolog
CUFF.15863.1	CORO2B	ENSXMAG00000000471	coronin, actin binding protein, 2B [Source:HGNC Symbol;Acc:2256]	actin binding 2b	CUFF.11457.1	GTPBP5	ENSXMAG00000015450	GTP binding protein 5 (putative) [Source:HGNC Symbol;Acc:16239]	#N/A
CUFF.31814.1	COX15	ENSXMAG00000013440	cytochrome c oxidase assembly homolog 15 (yeast) [Source:HGNC Symbol;Acc:2263]	cox15 cytochrome c oxidase assembly protein	CUFF.35221.1	HAS1	ENSXMAG00000010604	hyaluronan synthase 1 [Source:HGNC Symbol;Acc:4818]	hyaluronan synthase 1
CUFF.16190.1	CPE	ENSXMAG00000007857	carboxypeptidase E [Source:HGNC Symbol;Acc:2303]	carboxypeptidase e	CUFF.40282.1	HBEGF	ENSXMAG00000010006	Heparin-binding EGF-like growth factor [Source:UniProtKB/TrEMBL;Acc:D1MGM3]	heparin-binding egf-like growth factor
CUFF.5931.1	CPN1	ENSXMAG00000018009	carboxypeptidase N, polypeptide 1 [Source:HGNC Symbol;Acc:2312]	carboxypeptidase n catalytic chain	CUFF.8813.1	HERC3	ENSXMAG00000009868	HECT and RLD domain containing E3 ubiquitin protein ligase 3 [Source:HGNC Symbol;Acc:4876]	#N/A
CUFF.27166.1	CPSF2	ENSXMAG00000017048	cleavage and polyadenylation specific factor 2, 100kDa [Source:HGNC Symbol;Acc:2325]	cleavage and polyadenylation specificity factor subunit 2	CUFF.12723.1	HHIPL2	ENSXMAG00000014626	HHIP-like 2 [Source:HGNC Symbol;Acc:25842]	hhip-like protein 2
CUFF.12712.1	CPXM1 (2 of 2)	ENSXMAG00000014607	carboxypeptidase X (M14 family), member 1 [Source:HGNC Symbol;Acc:15771]	probable carboxypeptidase x1-like	CUFF.11872.1	HLCS	ENSXMAG00000009467	holocarboxylase synthetase (biotin-(proprionyl-CoA-carboxylase (ATP-hydrolysing)) ligase) [Source:HGNC Symbol;Acc:4976]	biotin--protein ligase
CUFF.23042.1	CRABP1 (1 of 2)	ENSXMAG00000000026	cellular retinoic acid binding protein 1 [Source:HGNC Symbol;Acc:2338]	cellular retinoic acid-binding protein 1	CUFF.39754.1	HOOK1	ENSXMAG00000011589	hook homolog 1 (Drosophila) [Source:HGNC Symbol;Acc:19884]	protein hook homolog 1
CUFF.6301.1	CRABP1 (2 of 2)	ENSXMAG00000002217	cellular retinoic acid binding protein 1 [Source:HGNC Symbol;Acc:2338]	cellular retinoic acid-binding protein 1	CUFF.28043.1	HOXA3	ENSXMAG00000001045	homeobox A3 [Source:HGNC Symbol;Acc:5104]	homeobox protein 3ab
CUFF.12602.1	CREB3L1	ENSXMAG00000004363	cAMP responsive element binding protein 3-like 1 [Source:HGNC Symbol;Acc:18856]	cyclic amp-responsive element-binding protein 3-like protein 1	CUFF.20298.1	HUNK	ENSXMAG00000017596	hormonally up-regulated Neu-associated kinase [Source:HGNC Symbol;Acc:13326]	hormonally up-regulated neu tumor-associated kinase
CUFF.37290.1	CRELD2	ENSXMAG00000004593	cysteine-rich with EGF-like domains 2 [Source:HGNC Symbol;Acc:28150]	cysteine-rich with egf-like domain protein 2-like	CUFF.16988.1	HVCN1	ENSXMAG00000010956	hydrogen voltage-gated channel 1 [Source:HGNC Symbol;Acc:28240]	voltage-gated hydrogen channel 1-like
CUFF.40929.1	CRHBP (2 of 2)	ENSXMAG00000016619	corticotropin releasing hormone binding protein [Source:HGNC Symbol;Acc:2356]	corticotropin releasing hormone binding protein	CUFF.31900.1	IER2 (1 of 2)	ENSXMAG00000019747	immediate early response 2 [Source:HGNC Symbol;Acc:28871]	immediate early response 2
CUFF.37035.1	CRTAP	ENSXMAG00000003153	cartilage associated protein [Source:HGNC Symbol;Acc:2379]	cartilage-associated protein precursor	CUFF.35780.1	IFNAR1 (1 of 2)	ENSXMAG00000007396	interferon (alpha, beta and omega) receptor 1 [Source:HGNC Symbol;Acc:5432]	cytokine receptor family member b4
CUFF.7618.1	CSPG4	ENSXMAG00000007305	chondroitin sulfate proteoglycan 4 [Source:HGNC Symbol;Acc:2466]	#N/A	CUFF.35824.1	IFNAR1 (1 of 2)	ENSXMAG00000007396	interferon (alpha, beta and omega) receptor 1 [Source:HGNC Symbol;Acc:5432]	interleukin-10 receptor subunit beta
CUFF.19594.1	CTHRC1	ENSXMAG00000004030	collagen triple helix repeat containing 1 [Source:HGNC Symbol;Acc:18831]	collagen triple helix repeat-containing protein 1-like	CUFF.28681.1	IGFBP1 (1 of 2)	ENSXMAG00000006325	insulin-like growth factor binding protein 1 [Source:HGNC Symbol;Acc:5469]	insulin-like growth factor binding protein 1
CUFF.5970.1	CYP27B1	ENSXMAG00000005176	cytochrome P450, family 27, subfamily B, polypeptide 1 [Source:HGNC Symbol;Acc:2606]	25-hydroxyvitamin d-1 alpha mitochondrial	CUFF.32390.1	IL17RA (2 of 2)	ENSXMAG00000019283	interleukin 17 receptor A [Source:HGNC Symbol;Acc:5985]	interleukin-17 receptor b
CUFF.32061.1	DBN1	ENSXMAG00000015647	drebrin 1 [Source:HGNC Symbol;Acc:2695]	drebrin-like	CUFF.22751.1	IL17RC (1 of 2)	ENSXMAG00000017469	interleukin 17 receptor C [Source:HGNC Symbol;Acc:18358]	#N/A
CUFF.13801.1	DCN	ENSXMAG00000018606	decorin [Source:HGNC Symbol;Acc:2705]	decorin precursor	CUFF.10271.1	IL1B (1 of 2)	ENSXMAG00000016810	interleukin 1, beta [Source:HGNC Symbol;Acc:5992]	interleukin-1 beta
CUFF.33695.1	DCT	ENSXMAG00000004570	dopachrome tautomerase [Source:HGNC Symbol;Acc:2709]	dopachrome tautomerase	CUFF.10274.1	IL1B (1 of 2)	ENSXMAG00000016810	interleukin 1, beta [Source:HGNC Symbol;Acc:5992]	interleukin-1 beta
CUFF.33700.1	DCT	ENSXMAG00000004570	dopachrome tautomerase [Source:HGNC Symbol;Acc:2709]	dopachrome tautomerase	CUFF.29521.1	IL21R (1 of 2)	ENSXMAG00000013435	interleukin 21 receptor [Source:HGNC Symbol;Acc:6006]	interleukin-21 receptor-like
CUFF.35991.1	DCUN1D2 (1 of 2)	ENSXMAG00000011683	DCN1, defective in cullin neddylation 1, domain containing 2 (S. cerevisiae) [Source:HGNC Symbol;Acc:20328]	dcn1-like protein 2	CUFF.27199.1	IL31RA	ENSXMAG00000016978	interleukin 31 receptor A [Source:HGNC Symbol;Acc:18969]	interleukin-6 receptor subunit beta
CUFF.39800.1	DDR2 (1 of 2)	ENSXMAG00000011693	discoidin domain receptor tyrosine kinase 2 [Source:HGNC Symbol;Acc:2731]	discoidin domain-containing receptor 2	CUFF.39507.1	IL34	ENSXMAG00000006373	interleukin 34 [Source:HGNC Symbol;Acc:28529]	interleukin-34 precursor
CUFF.36891.1	DDX39A (2 of 2)	ENSXMAG00000006547	DEAD (Asp-Glu-Ala-Asp) box polypeptide 39A [Source:HGNC Symbol;Acc:17821]	atp-dependent rna helicase ddx39	CUFF.32986.1	ILDR1 (1 of 2)	ENSXMAG00000001911	immunoglobulin-like domain containing receptor 1 [Source:HGNC Symbol;Acc:28741]	immunoglobulin-like domain-containing receptor 1-like
CUFF.9695.1	DEF6	ENSXMAG00000010474	differentially expressed in FDCP 6 homolog (mouse) [Source:HGNC Symbol;Acc:2760]	hypothetical protein BRAFLDRAFT_124569 [Branchiostoma floridae]	CUFF.25205.1	INPP1	ENSXMAG00000003597	inositol polyphosphate-1-phosphatase [Source:HGNC Symbol;Acc:6071]	inositol polyphosphate 1-phosphatase
CUFF.19532.1	DENND4A (1 of 2)	ENSXMAG00000010376	DENN/MADD domain containing 4A [Source:HGNC Symbol;Acc:24321]	c-myc promoter-binding protein isoform 2	CUFF.6169.1	IRF6	ENSXMAG00000007143	interferon regulatory factor 6 [Source:HGNC Symbol;Acc:6121]	interferon regulatory factor 6
CUFF.31385.1	DES (2 of 2)	ENSXMAG00000015914	desmin [Source:HGNC Symbol;Acc:2770]	desmin	CUFF.36040.1	IRS2 (1 of 2)	ENSXMAG00000012551	insulin receptor substrate 2 [Source:HGNC Symbol;Acc:6126]	insulin receptor substrate 2-like
CUFF.7965.1	DGKD	ENSXMAG00000000797	diacylglycerol kinase, delta 130kDa [Source:HGNC Symbol;Acc:2851]	diacylglycerol kinase delta	CUFF.36010.1	IRS2 (1 of 2)	ENSXMAG00000012551	insulin receptor substrate 2 [Source:HGNC Symbol;Acc:6126]	insulin receptor substrate 2
CUFF.15103.1	DHRSX (1 of 2)	ENSXMAG00000018859	dehydrogenase/reductase (SDR family) X-linked [Source:HGNC Symbol;Acc:18399]	dehydrogenase reductase (sdr family) x-linked	CUFF.39270.1	ITM2C (2 of 2)	ENSXMAG00000016205	integral membrane protein 2C [Source:HGNC Symbol;Acc:6175]	integral membrane protein 2c
CUFF.9546.1	DHX30	ENSXMAG00000016336	DEAH (Asp-Glu-Ala-His) box polypeptide 30 [Source:HGNC Symbol;Acc:16716]	deah (asp-glu-ala-his) box polypeptide 30	CUFF.18702.1	ITPKC	ENSXMAG00000018575	inositol-trisphosphate 3-kinase C [Source:HGNC Symbol;Acc:14897]	inositol-trisphosphate 3-kinase c
CUFF.36491.1	DIO2	ENSXMAG00000015608	deiodinase, iodothyronine, type II [Source:HGNC Symbol;Acc:2884]	type ii iodothyronine deiodinase	CUFF.7244.1	ITPR3	ENSXMAG00000013373	inositol 1,4,5-trisphosphate receptor, type 3 [Source:HGNC Symbol;Acc:6182]	#N/A
CUFF.22578.1	DIXDC1 (1 of 2)	ENSXMAG00000010948	DIX domain containing 1 [Source:HGNC Symbol;Acc:23695]	dixin isoform 1	CUFF.37237.1	JARID2	ENSXMAG00000003640	jumonji, AT rich interactive domain 2 [Source:HGNC Symbol;Acc:6196]	protein jumonji
CUFF.11215.1	DKC1	ENSXMAG00000004919	dyskeratosis congenita 1, dyskerin [Source:HGNC Symbol;Acc:2890]	h aca ribonucleoprotein complex subunit 4	CUFF.32175.1	JDP2 (1 of 2)	ENSXMAG00000004013	Jun dimerization protein 2 [Source:HGNC Symbol;Acc:17546]	jun dimerization protein 2-like
CUFF.38670.1	DKK3 (2 of 2)	ENSXMAG00000015546	dickkopf 3 homolog (Xenopus laevis) [Source:HGNC Symbol;Acc:2893]	dickkopf-related protein 3 precursor	CUFF.39717.1	JUN (1 of 2)	ENSXMAG00000019940	jun proto-oncogene [Source:HGNC Symbol;Acc:6204]	transcription factor ap-1
CUFF.33765.1	DLX1	ENSXMAG00000005114	distal-less homeobox 1 [Source:HGNC Symbol;Acc:2914]	distal-less homeobox 1	CUFF.27851.1	JUNB (1 of 2)	ENSXMAG00000019532	jun B proto-oncogene [Source:HGNC Symbol;Acc:6205]	transcription factor jun-b
CUFF.33732.1	DLX2	ENSXMAG00000005118	distal-less homeobox 2 [Source:HGNC Symbol;Acc:2915]	dlx2a protein	CUFF.31133.1	JUND	ENSXMAG00000020084	jun D proto-oncogene [Source:HGNC Symbol;Acc:6206]	transcription factor jun-d
CUFF.21417.1	DNAJC5G (1 of 2)	ENSXMAG00000005460	DnaJ (Hsp40) homolog, subfamily C, member 5 gamma [Source:HGNC Symbol;Acc:24844]	cysteine string	CUFF.19366.1	KCNK1	ENSXMAG00000009607	potassium channel, subfamily K, member 1 [Source:HGNC Symbol;Acc:6272]	potassium channel subfamily k member 1
CUFF.22239.1	DPP3	ENSXMAG00000000342	dipeptidyl-peptidase 3 [Source:HGNC Symbol;Acc:3008]	dipeptidyl-peptidase 3	CUFF.3341.1	KDM4C (2 of 2)	ENSXMAG00000011493	lysine (K)-specific demethylase 4C [Source:HGNC Symbol;Acc:17071]	jumonji domain containing 2c
CUFF.33182.1	DPYSL2 (1 of 2)	ENSXMAG00000001812	dihydropyrimidinase-like 2 [Source:HGNC Symbol;Acc:3014]	dihydropyrimidinase-like 2	CUFF.19423.1	KIAA0146	ENSXMAG00000019057	KIAA0146 [Source:HGNC Symbol;Acc:28971]	ccaat enhancer-binding protein delta
CUFF.40385.1	DSTN	ENSXMAG00000006139	destrin (actin depolymerizing factor) [Source:HGNC Symbol;Acc:15750]	ribosome-binding protein 1	CUFF.8869.1	KIAA1211L	ENSXMAG00000015791	KIAA1211-like [Source:HGNC Symbol;Acc:33454]	cb055 protein
CUFF.33915.1	DTNB	ENSXMAG00000015641	dystrobrevin, beta [Source:HGNC Symbol;Acc:3058]	dystrobrevin beta isoform 1	CUFF.9737.1	KIF13B (1 of 2)	ENSXMAG00000001804	kinesin family member 13B [Source:HGNC Symbol;Acc:14405]	kinesin-like protein kif13b-like
CUFF.24277.1	DVL2	ENSXMAG00000015501	dishevelled, dsh homolog 2 (Drosophila) [Source:HGNC Symbol;Acc:3086]	segment polarity protein dishevelled homolog dvl-2	CUFF.9785.1	KIF13B (1 of 2)	ENSXMAG00000001804	kinesin family member 13B [Source:HGNC Symbol;Acc:14405]	kinesin-like protein kif13b
CUFF.30416.1	DYNC1H1	ENSXMAG00000008140	dynein, cytoplasmic 1, heavy chain 1 [Source:HGNC Symbol;Acc:2961]	#N/A	CUFF.39079.1	KIF26B (1 of 2)	ENSXMAG00000017700	kinesin family member 26B [Source:HGNC Symbol;Acc:25484]	#N/A
CUFF.24721.1	ECEL1 (1 of 2)	ENSXMAG00000002319	endothelin converting enzyme-like 1 [Source:HGNC Symbol;Acc:3147]	#N/A	CUFF.17491.1	KLF11 (1 of 2)	ENSXMAG00000009885	Kruppel-like factor 11 [Source:HGNC Symbol;Acc:11811]	krueppel-like factor 11-like
CUFF.24718.1	ECEL1 (1 of 2)	ENSXMAG00000002319	endothelin converting enzyme-like 1 [Source:HGNC Symbol;Acc:3147]	endothelin-converting enzyme-like 1-like	CUFF.9969.1	KLF4	ENSXMAG00000014131	Kruppel-like factor 4 (gut) [Source:HGNC Symbol;Acc:6348]	krueppel-like factor 4
CUFF.12964.1	EDNRA (2 of 2)	ENSXMAG00000001817	endothelin receptor type A [Source:HGNC Symbol;Acc:3179]	#N/A	CUFF.39174.1	KLHL24	ENSXMAG00000015080	kelch-like 24 (Drosophila) [Source:HGNC Symbol;Acc:25947]	kelch-like protein 24
CUFF.12953.1	EDNRA (2 of 2)	ENSXMAG00000001817	endothelin receptor type A [Source:HGNC Symbol;Acc:3179]	endothelin receptor type a	CUFF.23499.1	KNG1	ENSXMAG00000000609	kininogen 1 [Source:HGNC Symbol;Acc:6383]	#N/A
CUFF.33345.1	EFEMP2	ENSXMAG00000013161	EGF containing fibulin-like extracellular matrix protein 2 [Source:HGNC Symbol;Acc:3219]	egf-containing fibulin-like extracellular matrix protein 2 precursor	CUFF.10465.1	KRT23 (2 of 6)	ENSXMAG00000019033	keratin 23 (histone deacetylase inducible) [Source:HGNC Symbol;Acc:6438]	novel protein type i enveloping layer
CUFF.18031.1	EFNA2 (1 of 2)	ENSXMAG00000005617	ephrin-A2 [Source:HGNC Symbol;Acc:3222]	ephrin-a2 precursor	CUFF.27410.1	KRT23 (3 of 6)	ENSXMAG00000018197	keratin 23 (histone deacetylase inducible) [Source:HGNC Symbol;Acc:6438]	type i keratin e7
CUFF.12017.1	EFNA5 (2 of 2)	ENSXMAG00000005010	ephrin-A5 [Source:HGNC Symbol;Acc:3225]	ephrin-a5 precursor	CUFF.10456.1	KRT23 (5 of 6)	ENSXMAG00000019025	keratin 23 (histone deacetylase inducible) [Source:HGNC Symbol;Acc:6438]	novel protein type i enveloping layer
CUFF.18087.1	EHD3	ENSXMAG00000007083	EH-domain containing 3 [Source:HGNC Symbol;Acc:3244]	eh domain-containing protein 3	CUFF.14415.1	KRT23 (6 of 6)	ENSXMAG00000000157	keratin 23 (histone deacetylase inducible) [Source:HGNC Symbol;Acc:6438]	type i cytoskeletal 13-like
CUFF.22428.1	EIF4G1 (1 of 2)	ENSXMAG00000008147	eukaryotic translation initiation factor 4 gamma, 1 [Source:HGNC Symbol;Acc:3296]	eukaryotic translation initiation factor 4 gamma 1	CUFF.14412.1	KRT37	ENSXMAG00000000158	keratin 37 [Source:HGNC Symbol;Acc:6455]	type i cytoskeletal 13-like
CUFF.39304.1	EIF4G1 (2 of 2)	ENSXMAG00000016101	eukaryotic translation initiation factor 4 gamma, 1 [Source:HGNC Symbol;Acc:3296]	#N/A	CUFF.662.1	KRT37	ENSXMAG00000000158	keratin 37 [Source:HGNC Symbol;Acc:6455]	type i cytoskeletal 13-like
CUFF.8512.1	EIF4G2	ENSXMAG00000013534	eukaryotic translation initiation factor 4 gamma, 2 [Source:HGNC Symbol;Acc:3297]	eukaryotic translation initiation factor 4 gamma 2	CUFF.14430.1	KRT37	ENSXMAG00000000158	keratin 37 [Source:HGNC Symbol;Acc:6455]	type i cytoskeletal 13-like
CUFF.5312.1	EMILIN1 (1 of 2)	ENSXMAG00000005420	elastin microfibril interfacer 1 [Source:HGNC Symbol;Acc:19880]	emilin-1	CUFF.10675.1	LAMB2	ENSXMAG00000016442	laminin, beta 2 (laminin S) [Source:HGNC Symbol;Acc:6487]	protein nlrc3-like
CUFF.5281.1	EMILIN1 (1 of 2)	ENSXMAG00000005420	elastin microfibril interfacer 1 [Source:HGNC Symbol;Acc:19880]	emilin-1 precursor	CUFF.34029.1	LCK	ENSXMAG00000018936	lymphocyte-specific protein tyrosine kinase [Source:HGNC Symbol;Acc:6524]	lymphocyte-specific protein tyrosine kinase
CUFF.35038.1	EMILIN2 (1 of 2)	ENSXMAG00000002184	elastin microfibril interfacer 2 [Source:HGNC Symbol;Acc:19881]	elastin microfibril interfacer 2	CUFF.12629.1	LCP1	ENSXMAG00000008673	lymphocyte cytosolic protein 1 (L-plastin) [Source:HGNC Symbol;Acc:6528]	lymphocyte cytosolic protein 1 (l-plastin)
CUFF.29742.1	EMILIN3 (1 of 2)	ENSXMAG00000015576	elastin microfibril interfacer 3 [Source:HGNC Symbol;Acc:16123]	elastin microfibril interfacer 3	CUFF.4675.1	LGALS3 (2 of 3)	ENSXMAG00000014963	lectin, galactoside-binding, soluble, 3 [Source:HGNC Symbol;Acc:6563]	galectin-3
CUFF.6296.1	EML6 (1 of 2)	ENSXMAG00000004468	echinoderm microtubule associated protein like 6 [Source:HGNC Symbol;Acc:35412]	echinoderm microtubule-associated 6-like	CUFF.29984.1	LGALS3BP	ENSXMAG00000012382	lectin, galactoside-binding, soluble, 3 binding protein [Source:HGNC Symbol;Acc:6564]	galectin-3-binding protein precursor
CUFF.16850.1	EMP1 (1 of 2)	ENSXMAG00000017506	epithelial membrane protein 1 [Source:HGNC Symbol;Acc:3333]	epithelial membrane protein 2	CUFF.5814.1	LGMN	ENSXMAG00000006662	legumain [Source:HGNC Symbol;Acc:9472]	legumain
CUFF.40636.1	EMX2	ENSXMAG00000007935	empty spiracles homeobox 2 [Source:HGNC Symbol;Acc:3341]	homeobox protein emx2	CUFF.35139.1	LIPG	ENSXMAG00000010221	lipase, endothelial [Source:HGNC Symbol;Acc:6623]	endothelial lipase
CUFF.15495.1	ENAH	ENSXMAG00000008843	enabled homolog (Drosophila) [Source:HGNC Symbol;Acc:18271]	enabled homolog	CUFF.31687.1	LPAR3	ENSXMAG00000018102	lysophosphatidic acid receptor 3 [Source:HGNC Symbol;Acc:14298]	lysophosphatidic acid receptor 3
CUFF.36013.1	ENC1	ENSXMAG00000017869	ectodermal-neural cortex 1 (with BTB-like domain) [Source:HGNC Symbol;Acc:3345]	ectoderm-neural cortex protein 1	CUFF.6571.1	LPAR6 (2 of 2)	ENSXMAG00000010359	lysophosphatidic acid receptor 6 [Source:HGNC Symbol;Acc:15520]	lysophosphatidic acid receptor 6
CUFF.24432.1	ENPP2	ENSXMAG00000001408	ectonucleotide pyrophosphatase/phosphodiesterase 2 [Source:HGNC Symbol;Acc:3357]	ectonucleotide pyrophosphatase phosphodiesterase family member 2-like	CUFF.16827.1	LPCAT1 (2 of 2)	ENSXMAG00000013624	lysophosphatidylcholine acyltransferase 1 [Source:HGNC Symbol;Acc:25718]	lysophosphatidylcholine acyltransferase 1
CUFF.24433.1	ENPP2	ENSXMAG00000001408	ectonucleotide pyrophosphatase/phosphodiesterase 2 [Source:HGNC Symbol;Acc:3357]	ectonucleotide pyrophosphatase phosphodiesterase family member 2-like	CUFF.15625.1	LTA4H	ENSXMAG00000002884	leukotriene A4 hydrolase [Source:HGNC Symbol;Acc:6710]	leukotriene a-4 hydrolase
CUFF.36488.1	ENTPD5 (1 of 2)	ENSXMAG00000015115	ectonucleoside triphosphate diphosphohydrolase 5 [Source:HGNC Symbol;Acc:3367]	ectonucleoside triphosphate diphosphohydrolase 5-like	CUFF.2261.1	LUZP1	ENSXMAG00000006107	leucine zipper protein 1 [Source:HGNC Symbol;Acc:14985]	protein
CUFF.9543.1	EXOSC4	ENSXMAG00000016287	exosome component 4 [Source:HGNC Symbol;Acc:18189]	exosome component 4	CUFF.11098.1	LYVE1	ENSXMAG00000009316	lymphatic vessel endothelial hyaluronan receptor 1 [Source:HGNC Symbol;Acc:14687]	lymphatic vessel endothelial hyaluronic acid receptor 1
CUFF.8550.1	EXTL1	ENSXMAG00000016688	exostoses (multiple)-like 1 [Source:HGNC Symbol;Acc:3515]	exostosin 1	CUFF.39157.1	MAP3K6	ENSXMAG00000014853	mitogen-activated protein kinase kinase kinase 6 [Source:HGNC Symbol;Acc:6858]	mitogen-activated protein kinase kinase kinase 5
CUFF.8426.1	FABP2 (2 of 2)	ENSXMAG00000012506	fatty acid binding protein 2, intestinal [Source:HGNC Symbol;Acc:3556]	fatty acid-binding intestinal-like protein	CUFF.7209.1	MAP3K8	ENSXMAG00000012514	mitogen-activated protein kinase kinase kinase 8 [Source:HGNC Symbol;Acc:6860]	mitogen-activated protein kinase kinase kinase 8
CUFF.13417.1	FAM122B	ENSXMAG00000017365	family with sequence similarity 122B [Source:HGNC Symbol;Acc:30490]	protein fam122b-like isoform 1	CUFF.11293.1	MAPKBP1 (1 of 2)	ENSXMAG00000004932	mitogen-activated protein kinase binding protein 1 [Source:HGNC Symbol;Acc:29536]	#N/A
CUFF.13961.1	FAM171A1	ENSXMAG00000013041	family with sequence similarity 171, member A1 [Source:HGNC Symbol;Acc:23522]	protein fam171a1-like	CUFF.12852.1	MB21D1	ENSXMAG00000017143	Mab-21 domain containing 1 [Source:HGNC Symbol;Acc:21367]	protein mb21d1
CUFF.40262.1	FAM193B	ENSXMAG00000009756	family with sequence similarity 193, member B [Source:HGNC Symbol;Acc:25524]	protein fam193b-like	CUFF.39256.1	MBNL1 (1 of 2)	ENSXMAG00000015135	muscleblind-like splicing regulator 1 [Source:HGNC Symbol;Acc:6923]	muscleblind-like protein 1-like isoform 1
CUFF.5318.1	FAM210A	ENSXMAG00000013813	family with sequence similarity 210, member A [Source:HGNC Symbol;Acc:28346]	protein fam210a	CUFF.33328.1	MBNL3	ENSXMAG00000013089	muscleblind-like splicing regulator 3 [Source:HGNC Symbol;Acc:20564]	#N/A
CUFF.32784.1	FAM212A (2 of 2)	ENSXMAG00000001701	family with sequence similarity 212, member A [Source:HGNC Symbol;Acc:32480]	c3orf54 homolog	CUFF.30403.1	MBOAT2 (2 of 2)	ENSXMAG00000008038	membrane bound O-acyltransferase domain containing 2 [Source:HGNC Symbol;Acc:25193]	membrane bound o-acyltransferase domain containing 2
CUFF.35022.1	FASTKD3	ENSXMAG00000002108	FAST kinase domains 3 [Source:HGNC Symbol;Acc:28758]	fast kinase domain-containing protein 3-like	CUFF.7114.1	MCL1	ENSXMAG00000009003	myeloid cell leukemia sequence 1 (BCL2-related) [Source:HGNC Symbol;Acc:6943]	myeloid cell leukemia sequence 1b
CUFF.22779.1	FBLN2 (1 of 2)	ENSXMAG00000017618	fibulin 2 [Source:HGNC Symbol;Acc:3601]	fibulin 2	CUFF.12888.1	MDM2	ENSXMAG00000017276	Mdm2, p53 E3 ubiquitin protein ligase homolog (mouse) [Source:HGNC Symbol;Acc:6973]	e3 ubiquitin-protein ligase mdm2-like
CUFF.20730.1	FBLN7	ENSXMAG00000011046	fibulin 7 [Source:HGNC Symbol;Acc:26740]	fibulin-7 isoform 1	CUFF.35439.1	MEIS2	ENSXMAG00000009557	Meis homeobox 2 [Source:HGNC Symbol;Acc:7001]	meis homeobox 2
CUFF.33053.1	FBN1 (1 of 2)	ENSXMAG00000002249	fibrillin 1 [Source:HGNC Symbol;Acc:3603]	fibrillin-1 precursor	CUFF.10292.1	MFSD2A (1 of 2)	ENSXMAG00000016323	major facilitator superfamily domain containing 2A [Source:HGNC Symbol;Acc:25897]	major facilitator superfamily domain containing 2a
CUFF.33049.1	FBN1 (1 of 2)	ENSXMAG00000002249	fibrillin 1 [Source:HGNC Symbol;Acc:3603]	fibrillin 1	CUFF.7184.1	MFSD8	ENSXMAG00000012556	major facilitator superfamily domain containing 8 [Source:HGNC Symbol;Acc:28486]	major facilitator superfamily domain-containing protein 8
CUFF.31685.1	FBN3	ENSXMAG00000018545	fibrillin 3 [Source:HGNC Symbol;Acc:18794]	fibrillin 2	CUFF.14718.1	MGAT5	ENSXMAG00000007846	mannosyl (alpha-1,6-)-glycoprotein beta-1,6-N-acetyl-glucosaminyltransferase [Source:HGNC Symbol;Acc:7049]	alpha- -mannosylglycoprotein 6-beta-n-acetylglucosaminyltransferase a
CUFF.31680.1	FBN3	ENSXMAG00000018545	fibrillin 3 [Source:HGNC Symbol;Acc:18794]	#N/A	CUFF.22557.1	MIA	ENSXMAG00000010943	melanoma inhibitory activity [Source:HGNC Symbol;Acc:7076]	melanoma-derived growth regulatory protein precursor
CUFF.20150.1	FBXO41	ENSXMAG00000005499	F-box protein 41 [Source:HGNC Symbol;Acc:29409]	#N/A	CUFF.13159.1	MICAL1	ENSXMAG00000001437	microtubule associated monoxygenase, calponin and LIM domain containing 1 [Source:HGNC Symbol;Acc:20619]	protein mical-3
CUFF.26365.1	FBXO45	ENSXMAG00000006399	F-box protein 45 [Source:HGNC Symbol;Acc:29148]	f-box spry domain-containing protein 1-like	CUFF.37746.1	MIIP	ENSXMAG00000017150	migration and invasion inhibitory protein [Source:HGNC Symbol;Acc:25715]	invasion inhibitory protein 45
CUFF.35447.1	FERMT2	ENSXMAG00000009635	fermitin family member 2 [Source:HGNC Symbol;Acc:15767]	fermitin family homolog 2	CUFF.39960.1	MKNK1	ENSXMAG00000013185	MAP kinase interacting serine/threonine kinase 1 [Source:HGNC Symbol;Acc:7110]	map kinase-interacting serine threonine-protein kinase 1
CUFF.24202.1	FGD1	ENSXMAG00000003528	FYVE, RhoGEF and PH domain containing 1 [Source:HGNC Symbol;Acc:3663]	and ph domain-containing protein 1	CUFF.17472.1	MLKL (1 of 3)	ENSXMAG00000009573	mixed lineage kinase domain-like [Source:HGNC Symbol;Acc:26617]	mixed lineage kinase domain-like
CUFF.40187.1	FGF16	ENSXMAG00000009107	fibroblast growth factor 16 [Source:HGNC Symbol;Acc:3672]	fibroblast growth factor 16	CUFF.25106.1	MN1	ENSXMAG00000001915	meningioma (disrupted in balanced translocation) 1 [Source:HGNC Symbol;Acc:7180]	probable tumor suppressor protein mn1
CUFF.33123.1	FGF7	ENSXMAG00000002280	fibroblast growth factor 7 [Source:HGNC Symbol;Acc:3685]	fibroblast growth factor 7	CUFF.30815.1	MNT	ENSXMAG00000008629	MNT, MAX dimerization protein [Source:HGNC Symbol;Acc:7188]	max-binding protein mnt
CUFF.22916.1	FIBIN (1 of 2)	ENSXMAG00000020083	fin bud initiation factor homolog (zebrafish) [Source:HGNC Symbol;Acc:33747]	fin bud initiation factor homolog	CUFF.40788.1	MPEG1	ENSXMAG00000015389	macrophage expressed 1 [Source:HGNC Symbol;Acc:29619]	macrophage-expressed gene 1
CUFF.11994.1	FKBP10 (1 of 2)	ENSXMAG00000010187	FK506 binding protein 10, 65 kDa [Source:HGNC Symbol;Acc:18169]	fk506 binding protein 10	CUFF.35339.1	MRS2	ENSXMAG00000010869	MRS2 magnesium homeostasis factor homolog (S. cerevisiae) [Source:HGNC Symbol;Acc:13785]	magnesium transporter mrs2 mitochondrial-like
CUFF.38130.1	FKBP10 (2 of 2)	ENSXMAG00000008750	FK506 binding protein 10, 65 kDa [Source:HGNC Symbol;Acc:18169]	peptidyl-prolyl cis-trans isomerase fkbp10-like	CUFF.13429.1	MYCBP (2 of 3)	ENSXMAG00000013229	c-myc binding protein [Source:HGNC Symbol;Acc:7554]	#N/A
CUFF.32831.1	FKBP11	ENSXMAG00000001985	FK506 binding protein 11, 19 kDa [Source:HGNC Symbol;Acc:18624]	fk506-binding protein 11 precursor	CUFF.28242.1	MYCN	ENSXMAG00000003386	v-myc myelocytomatosis viral related oncogene, neuroblastoma derived (avian) [Source:HGNC Symbol;Acc:7559]	n-myc protein
CUFF.24484.1	FKBP14 (1 of 2)	ENSXMAG00000013879	FK506 binding protein 14, 22 kDa [Source:HGNC Symbol;Acc:18625]	peptidyl-prolyl cis-trans isomerase fkbp14-like	CUFF.15239.1	MYO5C	ENSXMAG00000006735	myosin VC [Source:HGNC Symbol;Acc:7604]	unconventional myosin-vc
CUFF.10880.1	FKBP7	ENSXMAG00000005881	FK506 binding protein 7 [Source:HGNC Symbol;Acc:3723]	fk506 binding protein 7	CUFF.14975.1	NACC2 (1 of 2)	ENSXMAG00000011321	NACC family member 2, BEN and BTB (POZ) domain containing [Source:HGNC Symbol;Acc:23846]	nucleus accumbens-associated protein 2
CUFF.37038.1	FKBP9	ENSXMAG00000003160	FK506 binding protein 9, 63 kDa [Source:HGNC Symbol;Acc:3725]	peptidyl-prolyl cis-trans isomerase fkbp9 precursor	CUFF.14984.1	NACC2 (1 of 2)	ENSXMAG00000011321	NACC family member 2, BEN and BTB (POZ) domain containing [Source:HGNC Symbol;Acc:23846]	nucleus accumbens-associated protein 2
CUFF.31320.1	FMNL2 (1 of 2)	ENSXMAG00000015332	formin-like 2 [Source:HGNC Symbol;Acc:18267]	formin-like protein 2 isoform 1	CUFF.32488.1	NADK	ENSXMAG00000019390	NAD kinase [Source:HGNC Symbol;Acc:29831]	nad kinase
CUFF.26807.1	FOLH1	ENSXMAG00000011164	folate hydrolase (prostate-specific membrane antigen) 1 [Source:HGNC Symbol;Acc:3788]	n-acetylated-alpha-linked acidic dipeptidase 2	CUFF.11931.1	NAGLU	ENSXMAG00000014537	N-acetylglucosaminidase, alpha [Source:HGNC Symbol;Acc:7632]	alpha-n-acetylglucosaminidase
CUFF.25833.1	FOXD3	ENSXMAG00000002170	forkhead box D3 [Source:HGNC Symbol;Acc:3804]	forkhead box d3	CUFF.24601.1	NBEAL2	ENSXMAG00000014112	neurobeachin-like 2 [Source:HGNC Symbol;Acc:31928]	#N/A
CUFF.19357.1	FRMD1 (1 of 2)	ENSXMAG00000009593	FERM domain containing 1 [Source:HGNC Symbol;Acc:21240]	ferm domain-containing protein 6-like	CUFF.12463.1	NCF1	ENSXMAG00000014979	neutrophil cytosolic factor 1 [Source:HGNC Symbol;Acc:7660]	neutrophil cytosolic factor 1
CUFF.40112.1	FRMPD1 (1 of 2)	ENSXMAG00000008433	FERM and PDZ domain containing 1 [Source:HGNC Symbol;Acc:29159]	ferm and pdz domain-containing protein 1	CUFF.11647.1	NCOA1	ENSXMAG00000017782	nuclear receptor coactivator 1 [Source:HGNC Symbol;Acc:7668]	nuclear receptor coactivator 1
CUFF.26031.1	FRZB	ENSXMAG00000006746	frizzled-related protein [Source:HGNC Symbol;Acc:3959]	frizzled-related protein	CUFF.30034.1	NDEL1 (2 of 2)	ENSXMAG00000012866	nudE nuclear distribution E homolog (A. nidulans)-like 1 [Source:HGNC Symbol;Acc:17620]	nuclear distribution protein nude-like 1
CUFF.33647.1	FSTL1	ENSXMAG00000004055	follistatin-like 1 [Source:HGNC Symbol;Acc:3972]	follistatin-related protein 1 precursor	CUFF.31285.1	NDUFS5	ENSXMAG00000016448	NADH dehydrogenase (ubiquinone) Fe-S protein 5, 15kDa (NADH-coenzyme Q reductase) [Source:HGNC Symbol;Acc:7712]	#N/A
CUFF.19260.1	FZD7 (1 of 2)	ENSXMAG00000020390	frizzled family receptor 7 [Source:HGNC Symbol;Acc:4045]	frizzled homolog 7a	CUFF.39075.1	NFATC3 (1 of 2)	ENSXMAG00000017348	nuclear factor of activated T-cells, cytoplasmic, calcineurin-dependent 3 [Source:HGNC Symbol;Acc:7777]	nuclear factor of activated t- cytoplasmic 3
CUFF.26625.1	GADL1 (1 of 2)	ENSXMAG00000002673	glutamate decarboxylase-like 1 [Source:HGNC Symbol;Acc:27949]	glutamate decarboxylase-like protein 1	CUFF.13497.1	NFKBIA (1 of 2)	ENSXMAG00000011763	nuclear factor of kappa light polypeptide gene enhancer in B-cells inhibitor, alpha [Source:HGNC Symbol;Acc:7797]	nf-kappa-b inhibitor alpha
CUFF.25355.1	GALNT2	ENSXMAG00000015073	UDP-N-acetyl-alpha-D-galactosamine:polypeptide N-acetylgalactosaminyltransferase 2 (GalNAc-T2) [Source:HGNC Symbol;Acc:4124]	#N/A	CUFF.15889.1	NHSL1	ENSXMAG00000007482	NHS-like 1 [Source:HGNC Symbol;Acc:21021]	nhs-like protein 1 isoform 2
CUFF.36215.1	GARS	ENSXMAG00000009402	glycyl-tRNA synthetase [Source:HGNC Symbol;Acc:4162]	glycyl-trna synthetase	CUFF.30309.1	NIPAL3	ENSXMAG00000007686	NIPA-like domain containing 3 [Source:HGNC Symbol;Acc:25233]	nipa-like protein 3
CUFF.20090.1	GBA2	ENSXMAG00000001845	glucosidase, beta (bile acid) 2 [Source:HGNC Symbol;Acc:18986]	non-lysosomal glucosylceramidase	CUFF.20857.1	NKPD1 (1 of 2)	ENSXMAG00000019299	NTPase, KAP family P-loop domain containing 1 [Source:HGNC Symbol;Acc:24739]	ntpase kap family p-loop domain-containing protein 1-like
CUFF.913.1	GCNT6	ENSXMAG00000019375	glucosaminyl (N-acetyl) transferase 6 [Source:HGNC Symbol;Acc:21623]	#N/A	CUFF.31757.1	NMRK2 (1 of 2)	ENSXMAG00000018750	nicotinamide riboside kinase 2 [Source:HGNC Symbol;Acc:17871]	nicotinamide riboside kinase 2
CUFF.7252.1	GFRA1 (1 of 2)	ENSXMAG00000014650	GDNF family receptor alpha 1 [Source:HGNC Symbol;Acc:4243]	gdnf family receptor alpha-1-like	CUFF.16164.1	NOL7	ENSXMAG00000006783	nucleolar protein 7, 27kDa [Source:HGNC Symbol;Acc:21040]	#N/A
CUFF.22162.1	GJA1	ENSXMAG00000005269	gap junction protein, alpha 1, 43kDa [Source:HGNC Symbol;Acc:4274]	connexin 43	CUFF.29977.1	NOTUM (2 of 2)	ENSXMAG00000012330	notum pectinacetylesterase homolog (Drosophila) [Source:HGNC Symbol;Acc:27106]	protein notum homolog
CUFF.12027.1	GJC1 (2 of 2)	ENSXMAG00000010156	gap junction protein, gamma 1, 45kDa [Source:HGNC Symbol;Acc:4280]	gap junction gamma 45kda	CUFF.37708.1	NPRL2	ENSXMAG00000016917	nitrogen permease regulator-like 2 (S. cerevisiae) [Source:HGNC Symbol;Acc:24969]	tumor suppressor candidate 4
CUFF.30086.1	GLT25D1 (2 of 2)	ENSXMAG00000013284	glycosyltransferase 25 domain containing 1 [Source:HGNC Symbol;Acc:26182]	procollagen galactosyltransferase 1	CUFF.2598.1	NR3C1 (2 of 2)	ENSXMAG00000019242	nuclear receptor subfamily 3, group C, member 1 (glucocorticoid receptor) [Source:HGNC Symbol;Acc:7978]	glucocorticoid receptor
CUFF.36644.1	GLT8D2	ENSXMAG00000005132	glycosyltransferase 8 domain containing 2 [Source:HGNC Symbol;Acc:24890]	#N/A	CUFF.34424.1	NR4A1 (2 of 2)	ENSXMAG00000011694	nuclear receptor subfamily 4, group A, member 1 [Source:HGNC Symbol;Acc:7980]	nuclear receptor subfamily 4 group a member 1-like
CUFF.1305.1	GNAT3	ENSXMAG00000010001	guanine nucleotide binding protein, alpha transducing 3 [Source:HGNC Symbol;Acc:22800]	solute carrier family facilitated glucose transporter member 9-like	CUFF.14051.1	NR4A3	ENSXMAG00000013188	nuclear receptor subfamily 4, group A, member 3 [Source:HGNC Symbol;Acc:7982]	nuclear receptor subfamily 4 group a member 1-like
CUFF.27491.1	GNB2	ENSXMAG00000012040	guanine nucleotide binding protein (G protein), beta polypeptide 2 [Source:HGNC Symbol;Acc:4398]	guanine nucleotide-binding protein g g g subunit beta-1-like	CUFF.34971.1	NRBP2	ENSXMAG00000001840	nuclear receptor binding protein 2 [Source:HGNC Symbol;Acc:19339]	nuclear receptor-binding protein 2
CUFF.25286.1	GNL3	ENSXMAG00000004045	guanine nucleotide binding protein-like 3 (nucleolar) [Source:HGNC Symbol;Acc:29931]	glycosyltransferase 8 domain containing 1	CUFF.38449.1	NRM	ENSXMAG00000014283	nurim (nuclear envelope membrane protein) [Source:HGNC Symbol;Acc:8003]	nurim (nuclear envelope membrane protein)
CUFF.29081.1	GPC2	ENSXMAG00000016419	glypican 2 [Source:HGNC Symbol;Acc:4450]	#N/A	CUFF.18584.1	NTF3	ENSXMAG00000008727	neurotrophin 3 [Source:HGNC Symbol;Acc:8023]	neurotrophin-3
CUFF.29082.1	GPC2	ENSXMAG00000016419	glypican 2 [Source:HGNC Symbol;Acc:4450]	glypican 6	CUFF.6699.1	NTN4 (1 of 2)	ENSXMAG00000015415	netrin 4 [Source:HGNC Symbol;Acc:13658]	netrin 4
CUFF.33685.1	GPM6B (1 of 2)	ENSXMAG00000004381	glycoprotein M6B [Source:HGNC Symbol;Acc:4461]	neuronal membrane glycoprotein m6-b isoform 2	CUFF.24839.1	NUDT8	ENSXMAG00000002834	nudix (nucleoside diphosphate linked moiety X)-type motif 8 [Source:HGNC Symbol;Acc:8055]	nucleoside diphosphate-linked moiety x motif mitochondrial
CUFF.40581.1	GPR123 (1 of 2)	ENSXMAG00000007574	G protein-coupled receptor 123 [Source:HGNC Symbol;Acc:13838]	probable g-protein coupled receptor 123-like	CUFF.11348.1	OCLN (1 of 2)	ENSXMAG00000004510	occludin [Source:HGNC Symbol;Acc:8104]	occludin
CUFF.17551.1	GPR126	ENSXMAG00000009992	G protein-coupled receptor 126 [Source:HGNC Symbol;Acc:13841]	g-protein coupled receptor 126 isoform 2	CUFF.33950.1	ODC1	ENSXMAG00000018490	ornithine decarboxylase 1 [Source:HGNC Symbol;Acc:8109]	ornithine decarboxylase
CUFF.20572.1	GPR133	ENSXMAG00000000055	G protein-coupled receptor 133 [Source:HGNC Symbol;Acc:19893]	probable g-protein coupled receptor 133	CUFF.12870.1	OSBPL7 (1 of 2)	ENSXMAG00000017472	oxysterol binding protein-like 7 [Source:HGNC Symbol;Acc:16387]	oxysterol-binding protein 6-like
CUFF.19165.1	GPR83	ENSXMAG00000009892	G protein-coupled receptor 83 [Source:HGNC Symbol;Acc:4523]	probable g-protein coupled receptor 83	CUFF.7504.1	OVOL2	ENSXMAG00000009866	ovo-like 2 (Drosophila) [Source:HGNC Symbol;Acc:15804]	transcription factor ovo-like 1-like
CUFF.30876.1	GPX8	ENSXMAG00000002766	glutathione peroxidase 8 (putative) [Source:HGNC Symbol;Acc:33100]	probable glutathione peroxidase 8-like	CUFF.40526.1	OXER1 (2 of 2)	ENSXMAG00000019826	oxoeicosanoid (OXE) receptor 1 [Source:HGNC Symbol;Acc:24884]	hydroxycarboxylic acid receptor 2-like
CUFF.16120.1	GREB1L	ENSXMAG00000005874	growth regulation by estrogen in breast cancer-like [Source:HGNC Symbol;Acc:31042]	#N/A	CUFF.31342.1	P2RX1	ENSXMAG00000005701	purinergic receptor P2X, ligand-gated ion channel, 1 [Source:HGNC Symbol;Acc:8533]	purinergic receptor ligand-gated ion 1
CUFF.14164.1	GSE1	ENSXMAG00000009172	Gse1 coiled-coil protein homolog (mouse) [Source:HGNC Symbol;Acc:28979]	genetic suppressor element 1-like	CUFF.2957.1	P2RY10	ENSXMAG00000018321	purinergic receptor P2Y, G-protein coupled, 10 [Source:HGNC Symbol;Acc:19906]	p2y purinoceptor 10-like
CUFF.21743.1	GSS	ENSXMAG00000016356	glutathione synthetase [Source:HGNC Symbol;Acc:4624]	glutathione synthetase	CUFF.16822.1	PALM3	ENSXMAG00000017395	paralemmin 3 [Source:HGNC Symbol;Acc:33274]	paralemmin-3
CUFF.5784.1	GXYLT2	ENSXMAG00000004758	glucoside xylosyltransferase 2 [Source:HGNC Symbol;Acc:33383]	glucoside xylosyltransferase 2	CUFF.14419.1	PAQR5	ENSXMAG00000000461	progestin and adipoQ receptor family member V [Source:HGNC Symbol;Acc:29645]	type i cuticular ha5
CUFF.19679.1	HAPLN3	ENSXMAG00000013035	hyaluronan and proteoglycan link protein 3 [Source:HGNC Symbol;Acc:21446]	#N/A	CUFF.15570.1	PARP14	ENSXMAG00000015158	poly (ADP-ribose) polymerase family, member 14 [Source:HGNC Symbol;Acc:29232]	poly
CUFF.5127.1	HECTD2	ENSXMAG00000012825	HECT domain containing E3 ubiquitin protein ligase 2 [Source:HGNC Symbol;Acc:26736]	probable e3 ubiquitin-protein ligase hectd2	CUFF.14603.1	PCDH20	ENSXMAG00000005117	protocadherin 20 [Source:HGNC Symbol;Acc:14257]	protocadherin-20
CUFF.360.1	HES4	ENSXMAG00000004442	hairy and enhancer of split 4 (Drosophila) [Source:HGNC Symbol;Acc:24149]	transcription factor hes-1	CUFF.27082.1	PCTP	ENSXMAG00000012916	phosphatidylcholine transfer protein [Source:HGNC Symbol;Acc:8752]	phosphatidylcholine transfer protein
CUFF.37133.1	HEY1 (2 of 2)	ENSXMAG00000003593	hairy/enhancer-of-split related with YRPW motif 1 [Source:HGNC Symbol;Acc:4880]	hairy enhancer-of-split related with yrpw motif 1	CUFF.21241.1	PDCD4	ENSXMAG00000006928	programmed cell death 4 (neoplastic transformation inhibitor) [Source:HGNC Symbol;Acc:8763]	programmed cell death 4 (neoplastic transformation inhibitor)
CUFF.11711.1	HEYL	ENSXMAG00000006950	hairy/enhancer-of-split related with YRPW motif-like [Source:HGNC Symbol;Acc:4882]	hairy enhancer-of-split related with yrpw motif-like	CUFF.25877.1	PDE4B (1 of 2)	ENSXMAG00000002279	phosphodiesterase 4B, cAMP-specific [Source:HGNC Symbol;Acc:8781]	camp-specific 3 -cyclic phosphodiesterase 4b
CUFF.23966.1	HM13	ENSXMAG00000003296	histocompatibility (minor) 13 [Source:HGNC Symbol;Acc:16435]	histocompatibility 13	CUFF.33424.1	PDZD11	ENSXMAG00000013263	PDZ domain containing 11 [Source:HGNC Symbol;Acc:28034]	pctp-like protein
CUFF.35629.1	HMGN3	ENSXMAG00000003392	high mobility group nucleosomal binding domain 3 [Source:HGNC Symbol;Acc:12312]	high mobility group nucleosomal binding domain 3	CUFF.17634.1	PHLDB3	ENSXMAG00000006592	pleckstrin homology-like domain, family B, member 3 [Source:HGNC Symbol;Acc:30499]	pleckstrin homology-like domain family b member 3
CUFF.17378.1	HN1 (2 of 2)	ENSXMAG00000014551	hematological and neurological expressed 1 [Source:HGNC Symbol;Acc:14569]	hematological and neurological expressed 1	CUFF.6901.1	PHLPP1 (2 of 2)	ENSXMAG00000001851	PH domain and leucine rich repeat protein phosphatase 1 [Source:HGNC Symbol;Acc:20610]	marvel domain-containing protein 3
CUFF.8866.1	HOXC13	ENSXMAG00000001641	homeobox C13 [Source:HGNC Symbol;Acc:5125]	homeobox protein 13aa	CUFF.8706.1	PI4KB (1 of 2)	ENSXMAG00000001304	phosphatidylinositol 4-kinase, catalytic, beta [Source:HGNC Symbol;Acc:8984]	myo1e-prov protein
CUFF.38791.1	HSP90B1	ENSXMAG00000016460	heat shock protein 90kDa beta (Grp94), member 1 [Source:HGNC Symbol;Acc:12028]	endoplasmin precursor	CUFF.27756.1	PIH1D1	ENSXMAG00000008571	PIH1 domain containing 1 [Source:HGNC Symbol;Acc:26075]	pih1 domain-containing protein 1
CUFF.33290.1	HSPA12B	ENSXMAG00000008789	heat shock 70kD protein 12B [Source:HGNC Symbol;Acc:16193]	heat shock 70 kda protein 12b	CUFF.37288.1	PIM3	ENSXMAG00000004577	pim-3 oncogene [Source:HGNC Symbol;Acc:19310]	pim-3 oncogene
CUFF.23138.1	HSPA4 (2 of 2)	ENSXMAG00000001608	heat shock 70kDa protein 4 [Source:HGNC Symbol;Acc:5237]	heat shock protein 4	CUFF.34208.1	PION	ENSXMAG00000009404	pigeon homolog (Drosophila) [Source:HGNC Symbol;Acc:28042]	gamma-secretase-activating protein
CUFF.35187.1	HSPB6	ENSXMAG00000010561	heat shock protein, alpha-crystallin-related, B6 [Source:HGNC Symbol;Acc:26511]	alpha-crystallin b chain-like	CUFF.4696.1	PIP5K1A (2 of 2)	ENSXMAG00000015212	phosphatidylinositol-4-phosphate 5-kinase, type I, alpha [Source:HGNC Symbol;Acc:8994]	phosphatidylinositol-4-phosphate 5- type alpha
CUFF.25454.1	HTRA1 (2 of 2)	ENSXMAG00000018333	HtrA serine peptidase 1 [Source:HGNC Symbol;Acc:9476]	serine protease htra1 precursor	CUFF.25660.1	PIP5K1B (1 of 2)	ENSXMAG00000007055	phosphatidylinositol-4-phosphate 5-kinase, type I, beta [Source:HGNC Symbol;Acc:8995]	phosphatidylinositol-4-phosphate 5- type beta
CUFF.26595.1	ID4	ENSXMAG00000002587	inhibitor of DNA binding 4, dominant negative helix-loop-helix protein [Source:HGNC Symbol;Acc:5363]	inhibitor of dna binding dominant negative helix-loop-helix protein	CUFF.12023.1	PIP5K1B (2 of 2)	ENSXMAG00000005018	phosphatidylinositol-4-phosphate 5-kinase, type I, beta [Source:HGNC Symbol;Acc:8995]	phosphatidylinositol-4-phosphate 5-kinase type-1 beta-like
CUFF.16540.1	IFITM5	ENSXMAG00000020100	interferon induced transmembrane protein 5 [Source:HGNC Symbol;Acc:16644]	interferon-induced transmembrane protein 5-like	CUFF.41089.1	PITPNM2 (2 of 2)	ENSXMAG00000017694	phosphatidylinositol transfer protein, membrane-associated 2 [Source:HGNC Symbol;Acc:21044]	membrane-associated phosphatidylinositol transfer protein 2
CUFF.17258.1	IGF2	ENSXMAG00000015505	insulin-like growth factor 2 (somatomedin A) [Source:HGNC Symbol;Acc:5466]	#N/A	CUFF.25900.1	PLA2G4A	ENSXMAG00000002397	phospholipase A2, group IVA (cytosolic, calcium-dependent) [Source:HGNC Symbol;Acc:9035]	phospholipase group iva ( calcium-dependent)
CUFF.17250.1	IGF2	ENSXMAG00000015505	insulin-like growth factor 2 (somatomedin A) [Source:HGNC Symbol;Acc:5466]	insulin-like growth factor 2	CUFF.13346.1	PLA2G6	ENSXMAG00000007966	phospholipase A2, group VI (cytosolic, calcium-independent) [Source:HGNC Symbol;Acc:9039]	85 kda calcium-independent phospholipase a2
CUFF.28241.1	IGFBP2	ENSXMAG00000007791	insulin-like growth factor binding protein 2, 36kDa [Source:HGNC Symbol;Acc:5471]	insulin-like growth factor binding protein 2b	CUFF.33274.1	PLCB3	ENSXMAG00000008666	phospholipase C, beta 3 (phosphatidylinositol-specific) [Source:HGNC Symbol;Acc:9056]	#N/A
CUFF.27385.1	IGFBP4	ENSXMAG00000018176	insulin-like growth factor binding protein 4 [Source:HGNC Symbol;Acc:5473]	insulin-like growth factor binding protein 4	CUFF.16534.1	PLCD1 (1 of 2)	ENSXMAG00000000230	phospholipase C, delta 1 [Source:HGNC Symbol;Acc:9060]	1-phosphatidylinositol- -bisphosphate phosphodiesterase delta-1-like
CUFF.29426.1	IGFBP6 (2 of 2)	ENSXMAG00000009527	insulin-like growth factor binding protein 6 [Source:HGNC Symbol;Acc:5475]	insulin-like growth factor binding protein 6	CUFF.36275.1	PLCD1 (2 of 2)	ENSXMAG00000009326	phospholipase C, delta 1 [Source:HGNC Symbol;Acc:9060]	1-phosphatidylinositol- -bisphosphate phosphodiesterase delta-1-like
CUFF.35197.1	IGFLR1	ENSXMAG00000010536	IGF-like family receptor 1 [Source:HGNC Symbol;Acc:23620]	igf-like family receptor 1-like	CUFF.12805.1	PLEK2	ENSXMAG00000014691	pleckstrin 2 [Source:HGNC Symbol;Acc:19238]	pleckstrin 2
CUFF.28886.1	IGFN1 (2 of 4)	ENSXMAG00000017996	immunoglobulin-like and fibronectin type III domain containing 1 [Source:HGNC Symbol;Acc:24607]	immunoglobulin-like and fibronectin type iii domain-containing protein 1	CUFF.12802.1	PLEK2	ENSXMAG00000014691	pleckstrin 2 [Source:HGNC Symbol;Acc:19238]	pleckstrin 2
CUFF.28884.1	IGFN1 (2 of 4)	ENSXMAG00000017996	immunoglobulin-like and fibronectin type III domain containing 1 [Source:HGNC Symbol;Acc:24607]	immunoglobulin-like and fibronectin type iii domain-containing protein 1-like	CUFF.12797.1	PLEKHN1	ENSXMAG00000003803	pleckstrin homology domain containing, family N member 1 [Source:HGNC Symbol;Acc:25284]	unnamed protein product [Tetraodon nigroviridis]
CUFF.28882.1	IGFN1 (3 of 4)	ENSXMAG00000017987	immunoglobulin-like and fibronectin type III domain containing 1 [Source:HGNC Symbol;Acc:24607]	immunoglobulin-like and fibronectin type iii domain-containing protein 1-like	CUFF.31953.1	POF1B	ENSXMAG00000015356	premature ovarian failure, 1B [Source:HGNC Symbol;Acc:13711]	premature ovarian 1b
CUFF.37826.1	IGSF8	ENSXMAG00000017842	immunoglobulin superfamily, member 8 [Source:HGNC Symbol;Acc:17813]	immunoglobulin member 8	CUFF.3614.1	PPIE	ENSXMAG00000019027	peptidylprolyl isomerase E (cyclophilin E) [Source:HGNC Symbol;Acc:9258]	#N/A
CUFF.12280.1	INHBB (1 of 2)	ENSXMAG00000006435	inhibin, beta B [Source:HGNC Symbol;Acc:6067]	inhibin beta b chain-like	CUFF.14626.1	PPP1R15B	ENSXMAG00000012357	protein phosphatase 1, regulatory subunit 15B [Source:HGNC Symbol;Acc:14951]	protein phosphatase regulatory subunit 15b
CUFF.12283.1	INHBB (1 of 2)	ENSXMAG00000006435	inhibin, beta B [Source:HGNC Symbol;Acc:6067]	beta b	CUFF.28989.1	PPTC7 (1 of 2)	ENSXMAG00000004193	PTC7 protein phosphatase homolog (S. cerevisiae) [Source:HGNC Symbol;Acc:30695]	protein phosphatase ptc7 homolog
CUFF.19701.1	INSC	ENSXMAG00000012891	inscuteable homolog (Drosophila) [Source:HGNC Symbol;Acc:33116]	protein inscuteable homolog	CUFF.37359.1	PRDX2	ENSXMAG00000005266	peroxiredoxin 2 [Source:HGNC Symbol;Acc:9353]	transcription factor jun-b-like
CUFF.38907.1	IRX3	ENSXMAG00000016177	iroquois homeobox 3 [Source:HGNC Symbol;Acc:14360]	irx3a protein	CUFF.21249.1	PRG4 (1 of 2)	ENSXMAG00000002503	proteoglycan 4 [Source:HGNC Symbol;Acc:9364]	#N/A
CUFF.27442.1	ITGA4	ENSXMAG00000001540	integrin, alpha 4 (antigen CD49D, alpha 4 subunit of VLA-4 receptor) [Source:HGNC Symbol;Acc:6140]	integrin alpha-4	CUFF.13858.1	PRICKLE3	ENSXMAG00000018094	prickle homolog 3 (Drosophila) [Source:HGNC Symbol;Acc:6645]	prickle-like protein 3
CUFF.20758.1	ITGA9	ENSXMAG00000011004	integrin, alpha 9 [Source:HGNC Symbol;Acc:6145]	integrin alpha-9	CUFF.16678.1	PRKCB (1 of 2)	ENSXMAG00000000201	protein kinase C, beta [Source:HGNC Symbol;Acc:9395]	protein kinase beta
CUFF.13604.1	ITGBL1	ENSXMAG00000013426	integrin, beta-like 1 (with EGF-like repeat domains) [Source:HGNC Symbol;Acc:6164]	beta-like 1 (with egf-like repeat domains)	CUFF.30661.1	PRKCH	ENSXMAG00000013462	protein kinase C, eta [Source:HGNC Symbol;Acc:9403]	protein kinase c eta type
CUFF.26411.1	JAM3 (1 of 2)	ENSXMAG00000006042	junctional adhesion molecule 3 [Source:HGNC Symbol;Acc:15532]	junctional adhesion molecule c	CUFF.25554.1	PRKD2	ENSXMAG00000004089	protein kinase D2 [Source:HGNC Symbol;Acc:17293]	protein kinase d2
CUFF.16012.1	JAM3 (2 of 2)	ENSXMAG00000018012	junctional adhesion molecule 3 [Source:HGNC Symbol;Acc:15532]	junctional adhesion molecule c-like	CUFF.25490.1	PRKD2	ENSXMAG00000004089	protein kinase D2 [Source:HGNC Symbol;Acc:17293]	protein kinase d2
CUFF.28421.1	JMY (1 of 2)	ENSXMAG00000018710	junction mediating and regulatory protein, p53 cofactor [Source:HGNC Symbol;Acc:28916]	#N/A	CUFF.34810.1	PRLR (1 of 2)	ENSXMAG00000004299	prolactin receptor [Source:HGNC Symbol;Acc:9446]	prolactin receptor
CUFF.5355.1	KANSL3	ENSXMAG00000001779	KAT8 regulatory NSL complex subunit 3 [Source:HGNC Symbol;Acc:25473]	actinodin2 precursor	CUFF.20445.1	PRPSAP1 (1 of 2)	ENSXMAG00000012322	phosphoribosyl pyrophosphate synthetase-associated protein 1 [Source:HGNC Symbol;Acc:9466]	phosphoribosyl pyrophosphate synthetase-associated protein 1
CUFF.38169.1	KAT2A	ENSXMAG00000008915	K(lysine) acetyltransferase 2A [Source:HGNC Symbol;Acc:4201]	histone acetyltransferase kat2a	CUFF.37793.1	PRR13 (2 of 2)	ENSXMAG00000017821	proline rich 13 [Source:HGNC Symbol;Acc:24528]	tc1-like transporase
CUFF.35852.1	KBTBD7	ENSXMAG00000011170	kelch repeat and BTB (POZ) domain containing 7 [Source:HGNC Symbol;Acc:25266]	kelch repeat and btb domain-containing protein 7	CUFF.16543.1	PTDSS2	ENSXMAG00000000545	phosphatidylserine synthase 2 [Source:HGNC Symbol;Acc:15463]	#N/A
CUFF.37754.1	KCNAB2	ENSXMAG00000017253	potassium voltage-gated channel, shaker-related subfamily, beta member 2 [Source:HGNC Symbol;Acc:6229]	voltage-gated potassium channel subunit beta-2-like isoform 2	CUFF.32755.1	PTGIS (1 of 2)	ENSXMAG00000001382	prostaglandin I2 (prostacyclin) synthase [Source:HGNC Symbol;Acc:9603]	prostacyclin synthase
CUFF.37713.1	KCNAB2	ENSXMAG00000017253	potassium voltage-gated channel, shaker-related subfamily, beta member 2 [Source:HGNC Symbol;Acc:6229]	voltage-gated potassium channel subunit beta-2 isoform 2	CUFF.4811.1	PTP4A2 (1 of 2)	ENSXMAG00000003847	protein tyrosine phosphatase type IVA, member 2 [Source:HGNC Symbol;Acc:9635]	protein tyrosine phosphatase type member 2
CUFF.32685.1	KCNH4 (1 of 2)	ENSXMAG00000010287	potassium voltage-gated channel, subfamily H (eag-related), member 4 [Source:HGNC Symbol;Acc:6253]	insulin-like growth factor i	CUFF.41311.1	PTPRE (1 of 2)	ENSXMAG00000016284	protein tyrosine phosphatase, receptor type, E [Source:HGNC Symbol;Acc:9669]	receptor-type tyrosine-protein phosphatase epsilon
CUFF.34444.1	KCNH4 (1 of 2)	ENSXMAG00000010287	potassium voltage-gated channel, subfamily H (eag-related), member 4 [Source:HGNC Symbol;Acc:6253]	sjchgc09533 protein	CUFF.35456.1	PTTG1IP (2 of 2)	ENSXMAG00000009754	pituitary tumor-transforming 1 interacting protein [Source:HGNC Symbol;Acc:13524]	pituitary tumor-transforming gene 1 protein-interacting protein precursor
CUFF.27945.1	KCNH8	ENSXMAG00000000864	potassium voltage-gated channel, subfamily H (eag-related), member 8 [Source:HGNC Symbol;Acc:18864]	potassium voltage-gated channel subfamily h member 8	CUFF.33825.1	PYGL	ENSXMAG00000014865	phosphorylase, glycogen, liver [Source:HGNC Symbol;Acc:9725]	glycogen liver form
CUFF.27947.1	KCNH8	ENSXMAG00000000864	potassium voltage-gated channel, subfamily H (eag-related), member 8 [Source:HGNC Symbol;Acc:18864]	potassium voltage-gated channel subfamily h member 8	CUFF.16826.1	RAB11FIP4 (1 of 2)	ENSXMAG00000017397	RAB11 family interacting protein 4 (class II) [Source:HGNC Symbol;Acc:30267]	rab11 family-interacting protein 4
CUFF.27950.1	KCNH8	ENSXMAG00000000864	potassium voltage-gated channel, subfamily H (eag-related), member 8 [Source:HGNC Symbol;Acc:18864]	potassium voltage-gated channel subfamily h member 8	CUFF.3025.1	RACGAP1 (1 of 2)	ENSXMAG00000011965	Rac GTPase activating protein 1 [Source:HGNC Symbol;Acc:9804]	solute carrier family member 4
CUFF.27942.1	KCNH8	ENSXMAG00000000864	potassium voltage-gated channel, subfamily H (eag-related), member 8 [Source:HGNC Symbol;Acc:18864]	potassium voltage-gated channel subfamily h member 8-like	CUFF.27870.1	RAPGEF5 (2 of 2)	ENSXMAG00000000577	Rap guanine nucleotide exchange factor (GEF) 5 [Source:HGNC Symbol;Acc:16862]	#N/A
CUFF.26119.1	KCNJ13	ENSXMAG00000012145	potassium inwardly-rectifying channel, subfamily J, member 13 [Source:HGNC Symbol;Acc:6259]	#N/A	CUFF.7488.1	RASSF6	ENSXMAG00000004159	Ras association (RalGDS/AF-6) domain family member 6 [Source:HGNC Symbol;Acc:20796]	ras association domain-containing protein 6
CUFF.41356.1	KCNJ2 (2 of 2)	ENSXMAG00000019862	potassium inwardly-rectifying channel, subfamily J, member 2 [Source:HGNC Symbol;Acc:6263]	inward rectifier potassium channel 2	CUFF.23459.1	RBCK1	ENSXMAG00000005890	RanBP-type and C3HC4-type zinc finger containing 1 [Source:HGNC Symbol;Acc:15864]	-type and c3hc4-type zinc finger containing 1
CUFF.33972.1	KCNK5	ENSXMAG00000018611	potassium channel, subfamily K, member 5 [Source:HGNC Symbol;Acc:6280]	potassium channel subfamily k member 5	CUFF.26258.1	RBM38 (2 of 2)	ENSXMAG00000017465	RNA binding motif protein 38 [Source:HGNC Symbol;Acc:15818]	#N/A
CUFF.22731.1	KCTD6	ENSXMAG00000017174	potassium channel tetramerisation domain containing 6 [Source:HGNC Symbol;Acc:22235]	btb poz domain-containing protein kctd6	CUFF.18284.1	RBP7 (2 of 2)	ENSXMAG00000011521	retinol binding protein 7, cellular [Source:HGNC Symbol;Acc:30316]	retinoid-binding protein 7
CUFF.38675.1	KDELC2	ENSXMAG00000015578	KDEL (Lys-Asp-Glu-Leu) containing 2 [Source:HGNC Symbol;Acc:28496]	kdel (lys-asp-glu-leu) containing 2	CUFF.8698.1	RD3L	ENSXMAG00000007417	retinal degeneration 3-like [Source:HGNC Symbol;Acc:40912]	#N/A
CUFF.17166.1	KDELR2 (1 of 2)	ENSXMAG00000000943	KDEL (Lys-Asp-Glu-Leu) endoplasmic reticulum protein retention receptor 2 [Source:HGNC Symbol;Acc:6305]	er lumen protein retaining receptor 2	CUFF.420.1	RGAG1	ENSXMAG00000000879	retrotransposon gag domain containing 1 [Source:HGNC Symbol;Acc:29245]	#N/A
CUFF.15148.1	KDELR2 (2 of 2)	ENSXMAG00000011618	KDEL (Lys-Asp-Glu-Leu) endoplasmic reticulum protein retention receptor 2 [Source:HGNC Symbol;Acc:6305]	er lumen protein retaining receptor 2	CUFF.441.1	RGAG1	ENSXMAG00000000879	retrotransposon gag domain containing 1 [Source:HGNC Symbol;Acc:29245]	#N/A
CUFF.39397.1	KIAA1549 (3 of 4)	ENSXMAG00000005666	KIAA1549 [Source:HGNC Symbol;Acc:22219]	upf0606 protein kiaa1549-like	CUFF.37397.1	RGL3 (1 of 2)	ENSXMAG00000005130	ral guanine nucleotide dissociation stimulator-like 3 [Source:HGNC Symbol;Acc:30282]	ral guanine nucleotide dissociation stimulator-like 1
CUFF.38901.1	KIAA1644	ENSXMAG00000017573	KIAA1644 [Source:HGNC Symbol;Acc:29335]	novel protein	CUFF.5420.1	RGL3 (2 of 2)	ENSXMAG00000011502	ral guanine nucleotide dissociation stimulator-like 3 [Source:HGNC Symbol;Acc:30282]	ral guanine nucleotide dissociation stimulator-like 1
CUFF.26148.1	KIAA2026	ENSXMAG00000005170	KIAA2026 [Source:HGNC Symbol;Acc:23378]	melanoma antigen recognized by t-cells 1-like	CUFF.26033.1	RGS7BP (2 of 2)	ENSXMAG00000016400	regulator of G-protein signaling 7 binding protein [Source:HGNC Symbol;Acc:23271]	#N/A
CUFF.24036.1	KIF5B (2 of 2)	ENSXMAG00000005410	kinesin family member 5B [Source:HGNC Symbol;Acc:6324]	kinesin-1 heavy chain	CUFF.28381.1	RHPN2	ENSXMAG00000011946	rhophilin, Rho GTPase binding protein 2 [Source:HGNC Symbol;Acc:19974]	rho gtpase binding protein 2
CUFF.24034.1	KIF5B (2 of 2)	ENSXMAG00000005410	kinesin family member 5B [Source:HGNC Symbol;Acc:6324]	kinesin-1 heavy chain	CUFF.36769.1	RIN2 (1 of 2)	ENSXMAG00000010264	Ras and Rab interactor 2 [Source:HGNC Symbol;Acc:18750]	ras and rab interactor 2
CUFF.24042.1	KIF5B (2 of 2)	ENSXMAG00000005410	kinesin family member 5B [Source:HGNC Symbol;Acc:6324]	kinesin-1 heavy chain	CUFF.16652.1	RIPK3 (1 of 2)	ENSXMAG00000001418	receptor-interacting serine-threonine kinase 3 [Source:HGNC Symbol;Acc:10021]	receptor-interacting serine threonine-protein kinase 3
CUFF.32580.1	KIRREL (1 of 2)	ENSXMAG00000011602	kin of IRRE like (Drosophila) [Source:HGNC Symbol;Acc:15734]	kin of irre-like protein 1-like	CUFF.7432.1	RNF103-CHMP3	ENSXMAG00000013552	RNF103-CHMP3 readthrough [Source:HGNC Symbol;Acc:38847]	#N/A
CUFF.35218.1	KIRREL2	ENSXMAG00000010464	kin of IRRE like 2 (Drosophila) [Source:HGNC Symbol;Acc:18816]	kin of irre-like protein 1-like	CUFF.13649.1	RNF152	ENSXMAG00000019594	ring finger protein 152 [Source:HGNC Symbol;Acc:26811]	ring finger protein 152
CUFF.26555.1	KLF10	ENSXMAG00000002425	Kruppel-like factor 10 [Source:HGNC Symbol;Acc:11810]	kruppel-like factor 10	CUFF.23732.1	RPL30	ENSXMAG00000003687	ribosomal protein L30 [Source:HGNC Symbol;Acc:10333]	#N/A
CUFF.34545.1	KLHL21	ENSXMAG00000012605	kelch-like 21 (Drosophila) [Source:HGNC Symbol;Acc:29041]	kelch-like protein 21	CUFF.7963.1	RPS6KA3	ENSXMAG00000010135	ribosomal protein S6 kinase, 90kDa, polypeptide 3 [Source:HGNC Symbol;Acc:10432]	ribosomal protein s6 kinase alpha-3
CUFF.5640.1	L1CAM (2 of 2)	ENSXMAG00000000226	L1 cell adhesion molecule [Source:HGNC Symbol;Acc:6470]	neural cell adhesion molecule l1-like	CUFF.14141.1	RSBN1L (1 of 3)	ENSXMAG00000009125	round spermatid basic protein 1-like [Source:HGNC Symbol;Acc:24765]	round spermatid basic protein 1-like protein
CUFF.8227.1	LATS1	ENSXMAG00000006278	LATS, large tumor suppressor, homolog 1 (Drosophila) [Source:HGNC Symbol;Acc:6514]	#N/A	CUFF.7557.1	RUNDC3A (1 of 2)	ENSXMAG00000008183	RUN domain containing 3A [Source:HGNC Symbol;Acc:16984]	#N/A
CUFF.35576.1	LEPRE1	ENSXMAG00000002601	leucine proline-enriched proteoglycan (leprecan) 1 [Source:HGNC Symbol;Acc:19316]	prolyl 3-hydroxylase 1	CUFF.34373.1	SAMD10	ENSXMAG00000015606	sterile alpha motif domain containing 10 [Source:HGNC Symbol;Acc:16129]	sterile alpha motif domain-containing protein 10
CUFF.34597.1	LEPREL2	ENSXMAG00000011089	leprecan-like 2 [Source:HGNC Symbol;Acc:19318]	prolyl 3-hydroxylase 3	CUFF.37367.1	SEC23B	ENSXMAG00000004757	Sec23 homolog B (S. cerevisiae) [Source:HGNC Symbol;Acc:10702]	sec23 homolog b ( cerevisiae)
CUFF.38124.1	LEPREL4 (1 of 2)	ENSXMAG00000008736	leprecan-like 4 [Source:HGNC Symbol;Acc:16946]	synaptonemal complex protein sc65	CUFF.37360.1	SEC23B	ENSXMAG00000004757	Sec23 homolog B (S. cerevisiae) [Source:HGNC Symbol;Acc:10702]	#N/A
CUFF.38168.1	LFNG	ENSXMAG00000009247	LFNG O-fucosylpeptide 3-beta-N-acetylglucosaminyltransferase [Source:HGNC Symbol;Acc:6560]	beta- -n-acetylglucosaminyltransferase lunatic fringe-like	CUFF.32847.1	SEC61A1 (2 of 2)	ENSXMAG00000001751	Sec61 alpha 1 subunit (S. cerevisiae) [Source:HGNC Symbol;Acc:18276]	protein transport protein sec61 subunit alpha-like 1-like
CUFF.21565.1	LGALS1 (1 of 2)	ENSXMAG00000014086	lectin, galactoside-binding, soluble, 1 [Source:HGNC Symbol;Acc:6561]	beta-galactoside-binding lectin	CUFF.40851.1	SEPP1	ENSXMAG00000015937	selenoprotein P, plasma, 1 [Source:HGNC Symbol;Acc:10751]	selenoprotein p precursor
CUFF.8994.1	LGR4	ENSXMAG00000003742	leucine-rich repeat containing G protein-coupled receptor 4 [Source:HGNC Symbol;Acc:13299]	leucine-rich repeat-containing g-protein coupled receptor 4 precursor	CUFF.40742.1	SEPT5 (1 of 2)	ENSXMAG00000014644	septin 5 [Source:HGNC Symbol;Acc:9164]	septin 5
CUFF.31155.1	LHX9	ENSXMAG00000002435	LIM homeobox 9 [Source:HGNC Symbol;Acc:14222]	lim homeobox 9	CUFF.36389.1	SH2D7 (1 of 2)	ENSXMAG00000013562	SH2 domain containing 7 [Source:HGNC Symbol;Acc:34549]	inactive n-acetylated-alpha-linked acidic dipeptidase-like protein 2
CUFF.34780.1	LMAN1L	ENSXMAG00000004398	lectin, mannose-binding, 1 like [Source:HGNC Symbol;Acc:6632]	protein ergic-53 precursor	CUFF.37765.1	SHISA5	ENSXMAG00000017643	shisa homolog 5 (Xenopus laevis) [Source:HGNC Symbol;Acc:30376]	protein shisa-5-like
CUFF.11786.1	LMNA (2 of 2)	ENSXMAG00000007079	lamin A/C [Source:HGNC Symbol;Acc:6636]	prelamin-a c	CUFF.15275.1	SIGIRR	ENSXMAG00000007062	single immunoglobulin and toll-interleukin 1 receptor (TIR) domain [Source:HGNC Symbol;Acc:30575]	#N/A
CUFF.11785.1	LMNA (2 of 2)	ENSXMAG00000007079	lamin A/C [Source:HGNC Symbol;Acc:6636]	lamin a c	CUFF.36002.1	SIK1	ENSXMAG00000012114	salt-inducible kinase 1 [Source:HGNC Symbol;Acc:11142]	serine threonine-protein kinase sik2-like
CUFF.8952.1	LMO4	ENSXMAG00000014955	LIM domain only 4 [Source:HGNC Symbol;Acc:6644]	lim domain transcription factor lmo4	CUFF.39380.1	SIRT5	ENSXMAG00000016935	sirtuin 5 [Source:HGNC Symbol;Acc:14933]	nad-dependent deacetylase sirtuin-5
CUFF.21079.1	LOXL2 (2 of 2)	ENSXMAG00000010470	lysyl oxidase-like 2 [Source:HGNC Symbol;Acc:6666]	lysyl oxidase homolog 2	CUFF.1200.1	SLA2	ENSXMAG00000005340	Src-like-adaptor 2 [Source:HGNC Symbol;Acc:17329]	src-like-adapter 2-like
CUFF.23779.1	LOXL4 (1 of 2)	ENSXMAG00000012635	lysyl oxidase-like 4 [Source:HGNC Symbol;Acc:17171]	lysyl oxidase-like 4	CUFF.19015.1	SLC16A12	ENSXMAG00000017203	solute carrier family 16, member 12 (monocarboxylic acid transporter 12) [Source:HGNC Symbol;Acc:23094]	monocarboxylate transporter 12
CUFF.19457.1	LPHN2 (2 of 2)	ENSXMAG00000019206	latrophilin 2 [Source:HGNC Symbol;Acc:18582]	latrophilin-2 isoform 3	CUFF.30145.1	SLC16A4	ENSXMAG00000010114	solute carrier family 16, member 4 (monocarboxylic acid transporter 5) [Source:HGNC Symbol;Acc:10925]	solute carrier family member 4 (monocarboxylic acid transporter 5)
CUFF.19458.1	LPHN2 (2 of 2)	ENSXMAG00000019206	latrophilin 2 [Source:HGNC Symbol;Acc:18582]	latrophilin 2	CUFF.30119.1	SLC25A33	ENSXMAG00000009836	solute carrier family 25 (pyrimidine nucleotide carrier), member 33 [Source:HGNC Symbol;Acc:29681]	solute carrier family 25 member 33
CUFF.5734.1	LRFN3	ENSXMAG00000010137	leucine rich repeat and fibronectin type III domain containing 3 [Source:HGNC Symbol;Acc:28370]	leucine-rich repeat and fibronectin type iii domain-containing protein 1-like	CUFF.23772.1	SLC27A1 (2 of 2)	ENSXMAG00000012028	solute carrier family 27 (fatty acid transporter), member 1 [Source:HGNC Symbol;Acc:10995]	long-chain fatty acid transport protein 1
CUFF.6681.1	LRP1 (1 of 2)	ENSXMAG00000009715	low density lipoprotein receptor-related protein 1 [Source:HGNC Symbol;Acc:6692]	#N/A	CUFF.23773.1	SLC27A1 (2 of 2)	ENSXMAG00000012028	solute carrier family 27 (fatty acid transporter), member 1 [Source:HGNC Symbol;Acc:10995]	long-chain fatty acid transport protein 1
CUFF.16141.1	LRP4	ENSXMAG00000001380	low density lipoprotein receptor-related protein 4 [Source:HGNC Symbol;Acc:6696]	low-density lipoprotein receptor-related protein 4	CUFF.23771.1	SLC27A1 (2 of 2)	ENSXMAG00000012028	solute carrier family 27 (fatty acid transporter), member 1 [Source:HGNC Symbol;Acc:10995]	long-chain fatty acid transport protein 4-like
CUFF.31652.1	LRRC15	ENSXMAG00000019959	leucine rich repeat containing 15 [Source:HGNC Symbol;Acc:20818]	leucine-rich repeat-containing protein 15-like	CUFF.11385.1	SLC35E4	ENSXMAG00000004132	solute carrier family 35, member E4 [Source:HGNC Symbol;Acc:17058]	solute carrier family member e4
CUFF.30999.1	LRRC8A (2 of 2)	ENSXMAG00000003442	leucine rich repeat containing 8 family, member A [Source:HGNC Symbol;Acc:19027]	leucine-rich repeat-containing protein 8a-like	CUFF.160.1	SLC38A2	ENSXMAG00000000485	solute carrier family 38, member 2 [Source:HGNC Symbol;Acc:13448]	sodium-coupled neutral amino acid transporter 2
CUFF.22390.1	LRTM2 (1 of 2)	ENSXMAG00000011188	leucine-rich repeats and transmembrane domains 2 [Source:HGNC Symbol;Acc:32443]	#N/A	CUFF.38641.1	SLC44A4	ENSXMAG00000014065	solute carrier family 44, member 4 [Source:HGNC Symbol;Acc:13941]	choline transporter-like protein 4
CUFF.27513.1	LTBP3	ENSXMAG00000012567	latent transforming growth factor beta binding protein 3 [Source:HGNC Symbol;Acc:6716]	latent-transforming growth factor beta-binding protein 3 precursor	CUFF.33846.1	SLC5A6 (2 of 2)	ENSXMAG00000015153	solute carrier family 5 (sodium-dependent vitamin transporter), member 6 [Source:HGNC Symbol;Acc:11041]	solute carrier family 5 (sodium-dependent vitamin transporter) member isoform cra_a
CUFF.27564.1	LTBP3	ENSXMAG00000012567	latent transforming growth factor beta binding protein 3 [Source:HGNC Symbol;Acc:6716]	latent-transforming growth factor beta-binding protein 3	CUFF.20950.1	SLC6A7	ENSXMAG00000011380	solute carrier family 6 (neurotransmitter transporter, L-proline), member 7 [Source:HGNC Symbol;Acc:11054]	sodium-dependent proline transporter
CUFF.25856.1	LURAP1 (1 of 2)	ENSXMAG00000002255	leucine rich adaptor protein 1 [Source:HGNC Symbol;Acc:32327]	leucine rich adaptor protein 1	CUFF.20017.1	SLC7A8	ENSXMAG00000001695	solute carrier family 7 (amino acid transporter light chain, L system), member 8 [Source:HGNC Symbol;Acc:11066]	large neutral amino acids transporter small subunit 2
CUFF.14789.1	LYPD6	ENSXMAG00000007927	LY6/PLAUR domain containing 6 [Source:HGNC Symbol;Acc:28751]	ly6 plaur domain-containing protein 6-like	CUFF.22217.1	SLC9A6 (2 of 2)	ENSXMAG00000000306	solute carrier family 9, subfamily A (NHE6, cation proton antiporter 6), member 6 [Source:HGNC Symbol;Acc:11079]	sodium hydrogen exchanger 6-like
CUFF.5591.1	LYST	ENSXMAG00000006576	lysosomal trafficking regulator [Source:HGNC Symbol;Acc:1968]	#N/A	CUFF.26494.1	SLCO2B1	ENSXMAG00000006813	solute carrier organic anion transporter family, member 2B1 [Source:HGNC Symbol;Acc:10962]	solute carrier organic anion transporter family member 2b1-like
CUFF.37873.1	MAB21L1	ENSXMAG00000020227	mab-21-like 1 (C. elegans) [Source:HGNC Symbol;Acc:6757]	protein mab-21-like 1	CUFF.23884.1	SLITRK6	ENSXMAG00000020148	SLIT and NTRK-like family, member 6 [Source:HGNC Symbol;Acc:23503]	slit and ntrk-like member 6
CUFF.29731.1	MAFB (1 of 2)	ENSXMAG00000019914	v-maf musculoaponeurotic fibrosarcoma oncogene homolog B (avian) [Source:HGNC Symbol;Acc:6408]	transcription factor	CUFF.23455.1	SLMO2 (1 of 2)	ENSXMAG00000006052	slowmo homolog 2 (Drosophila) [Source:HGNC Symbol;Acc:15892]	slowmo homolog 2
CUFF.21724.1	MAN1A2	ENSXMAG00000015078	mannosidase, alpha, class 1A, member 2 [Source:HGNC Symbol;Acc:6822]	mannosyl-oligosaccharide -alpha-mannosidase ib	CUFF.24781.1	SMTNL2 (1 of 2)	ENSXMAG00000002480	smoothelin-like 2 [Source:HGNC Symbol;Acc:24764]	smoothelin-like protein 2
CUFF.21727.1	MAN1A2	ENSXMAG00000015078	mannosidase, alpha, class 1A, member 2 [Source:HGNC Symbol;Acc:6822]	mannosyl-oligosaccharide -alpha-mannosidase ib	CUFF.24498.1	SNX10 (1 of 2)	ENSXMAG00000013911	sorting nexin 10 [Source:HGNC Symbol;Acc:14974]	sorting nexin-10
CUFF.28371.1	MANF	ENSXMAG00000012204	mesencephalic astrocyte-derived neurotrophic factor [Source:HGNC Symbol;Acc:15461]	arginine-rich mutated in early stage tumors	CUFF.30135.1	SORT1 (1 of 2)	ENSXMAG00000010054	sortilin 1 [Source:HGNC Symbol;Acc:11186]	sortilin 1
CUFF.33863.1	MAP7 (2 of 2)	ENSXMAG00000015524	microtubule-associated protein 7 [Source:HGNC Symbol;Acc:6869]	microtubule-associated protein 7	CUFF.23502.1	SOX2	ENSXMAG00000020128	SRY (sex determining region Y)-box 2 [Source:HGNC Symbol;Acc:11195]	transcription factor sox-2
CUFF.32836.1	MAPKAPK3 (1 of 2)	ENSXMAG00000001781	mitogen-activated protein kinase-activated protein kinase 3 [Source:HGNC Symbol;Acc:6888]	map kinase-activated protein kinase 3-like	CUFF.23503.1	SOX2	ENSXMAG00000020128	SRY (sex determining region Y)-box 2 [Source:HGNC Symbol;Acc:11195]	transcription factor sox-2
CUFF.33904.1	MAPRE3 (1 of 2)	ENSXMAG00000015588	microtubule-associated protein, RP/EB family, member 3 [Source:HGNC Symbol;Acc:6892]	microtubule-associated protein rp eb family member 3	CUFF.33377.1	SOX3	ENSXMAG00000019515	SRY (sex determining region Y)-box 3 [Source:HGNC Symbol;Acc:11199]	sox3 protein
CUFF.35441.1	MARCKS	ENSXMAG00000009719	myristoylated alanine-rich protein kinase C substrate [Source:HGNC Symbol;Acc:6759]	myristoylated alanine-rich c-kinase substrate	CUFF.29957.1	SOX9 (2 of 2)	ENSXMAG00000012137	SRY (sex determining region Y)-box 9 [Source:HGNC Symbol;Acc:11204]	sry-box containing protein 9b
CUFF.29903.1	MARK1	ENSXMAG00000002897	MAP/microtubule affinity-regulating kinase 1 [Source:HGNC Symbol;Acc:6896]	serine threonine-protein kinase mark1	CUFF.22051.1	SP140L	ENSXMAG00000001258	SP140 nuclear body protein-like [Source:HGNC Symbol;Acc:25105]	pogo transposable element with krab domain-like
CUFF.23925.1	MC1R	ENSXMAG00000003026	melanocortin 1 receptor (alpha melanocyte stimulating hormone receptor) [Source:HGNC Symbol;Acc:6929]	melanocortin 1 receptor	CUFF.22047.1	SP140L	ENSXMAG00000001258	SP140 nuclear body protein-like [Source:HGNC Symbol;Acc:25105]	autoimmune regulator-like
CUFF.17903.1	MEDAG	ENSXMAG00000008419	mesenteric estrogen-dependent adipogenesis [Source:HGNC Symbol;Acc:25926]	arachidonate 5-lipoxygenase-activating protein	CUFF.33750.1	SP9	ENSXMAG00000005380	Sp9 transcription factor homolog (mouse) [Source:HGNC Symbol;Acc:30690]	transcription factor sp9
CUFF.37718.1	MEGF6	ENSXMAG00000017270	multiple EGF-like-domains 6 [Source:HGNC Symbol;Acc:3232]	multiple egf-like-domains 6	CUFF.36255.1	SPATA13	ENSXMAG00000009729	spermatogenesis associated 13 [Source:HGNC Symbol;Acc:23222]	spermatogenesis-associated protein 13
CUFF.37769.1	MEGF6	ENSXMAG00000017270	multiple EGF-like-domains 6 [Source:HGNC Symbol;Acc:3232]	multiple epidermal growth factor-like domains protein 6	CUFF.34432.1	SPATS2	ENSXMAG00000011651	spermatogenesis associated, serine-rich 2 [Source:HGNC Symbol;Acc:18650]	spermatogenesis-associated serine-rich protein 2
CUFF.31833.1	METTL18	ENSXMAG00000013489	methyltransferase like 18 [Source:HGNC Symbol;Acc:28793]	histidine protein methyltransferase 1 homolog	CUFF.10085.1	SPECC1	ENSXMAG00000005351	sperm antigen with calponin homology and coiled-coil domains 1 [Source:HGNC Symbol;Acc:30615]	#N/A
CUFF.19911.1	MFAP2	ENSXMAG00000016681	microfibrillar-associated protein 2 [Source:HGNC Symbol;Acc:7033]	microfibrillar-associated protein 2 precursor	CUFF.31127.1	SPRYD3 (1 of 2)	ENSXMAG00000009531	SPRY domain containing 3 [Source:HGNC Symbol;Acc:25920]	novel protein
CUFF.35729.1	MFSD2B	ENSXMAG00000003439	major facilitator superfamily domain containing 2B [Source:HGNC Symbol;Acc:37207]	major facilitator superfamily domain-containing protein 2b-like	CUFF.30112.1	SPSB1	ENSXMAG00000009834	splA/ryanodine receptor domain and SOCS box containing 1 [Source:HGNC Symbol;Acc:30628]	spry domain-containing socs box protein 1
CUFF.10859.1	MGAT4B	ENSXMAG00000015489	mannosyl (alpha-1,3-)-glycoprotein beta-1,4-N-acetylglucosaminyltransferase, isozyme B [Source:HGNC Symbol;Acc:7048]	alpha- -mannosyl-glycoprotein 4-beta-n-acetylglucosaminyltransferase b-like	CUFF.12295.1	SPTSSA	ENSXMAG00000000066	serine palmitoyltransferase, small subunit A [Source:HGNC Symbol;Acc:20361]	scan domain-containing protein 3-like
CUFF.20788.1	MID2	ENSXMAG00000009686	midline 2 [Source:HGNC Symbol;Acc:7096]	e3 ubiquitin-protein ligase partial	CUFF.27444.1	SSFA2	ENSXMAG00000001503	sperm specific antigen 2 [Source:HGNC Symbol;Acc:11319]	sperm specific antigen 2
CUFF.17906.1	MITF (2 of 2)	ENSXMAG00000002200	microphthalmia-associated transcription factor [Source:HGNC Symbol;Acc:7105]	micropthalmia-related transcription factor mitfa	CUFF.18776.1	SSH2 (1 of 2)	ENSXMAG00000012106	slingshot homolog 2 (Drosophila) [Source:HGNC Symbol;Acc:30580]	protein phosphatase slingshot homolog 2
CUFF.11104.1	MLPH (1 of 2)	ENSXMAG00000006029	melanophilin [Source:HGNC Symbol;Acc:29643]	melanophilin transcript variant 1	CUFF.37999.1	ST14 (1 of 2)	ENSXMAG00000007704	suppression of tumorigenicity 14 (colon carcinoma) [Source:HGNC Symbol;Acc:11344]	suppressor of tumorigenicity 14 protein homolog
CUFF.26046.1	MMP11 (1 of 2)	ENSXMAG00000002713	matrix metallopeptidase 11 (stromelysin 3) [Source:HGNC Symbol;Acc:7157]	stromelysin-3	CUFF.35947.1	ST6GAL2	ENSXMAG00000011642	ST6 beta-galactosamide alpha-2,6-sialyltranferase 2 [Source:HGNC Symbol;Acc:10861]	beta-galactoside alpha- -sialyltransferase 2
CUFF.26060.1	MMP11 (1 of 2)	ENSXMAG00000002713	matrix metallopeptidase 11 (stromelysin 3) [Source:HGNC Symbol;Acc:7157]	stromelysin-3 isoform 1	CUFF.41285.1	ST6GALNAC1 (2 of 3)	ENSXMAG00000015678	ST6 (alpha-N-acetyl-neuraminyl-2,3-beta-galactosyl-1,3)-N-acetylgalactosaminide alpha-2,6-sialyltransferase 1 [Source:HGNC Symbol;Acc:23614]	alpha-n-acetylgalactosaminide alpha- -sialyltransferase 1
CUFF.17150.1	MMP13	ENSXMAG00000001621	matrix metallopeptidase 13 (collagenase 3) [Source:HGNC Symbol;Acc:7159]	collagenase 3-like	CUFF.41284.1	ST6GALNAC1 (2 of 3)	ENSXMAG00000015678	ST6 (alpha-N-acetyl-neuraminyl-2,3-beta-galactosyl-1,3)-N-acetylgalactosaminide alpha-2,6-sialyltransferase 1 [Source:HGNC Symbol;Acc:23614]	alpha-n-acetylgalactosaminide alpha- -sialyltransferase 1-like
CUFF.4386.1	MMP14 (1 of 2)	ENSXMAG00000000903	matrix metallopeptidase 14 (membrane-inserted) [Source:HGNC Symbol;Acc:7160]	matrix metalloproteinase-14 precursor	CUFF.41276.1	ST6GALNAC1 (2 of 3)	ENSXMAG00000015678	ST6 (alpha-N-acetyl-neuraminyl-2,3-beta-galactosyl-1,3)-N-acetylgalactosaminide alpha-2,6-sialyltransferase 1 [Source:HGNC Symbol;Acc:23614]	alpha-n-acetylgalactosaminide alpha- -sialyltransferase 1-like
CUFF.20004.1	MMP14 (2 of 2)	ENSXMAG00000001547	matrix metallopeptidase 14 (membrane-inserted) [Source:HGNC Symbol;Acc:7160]	matrix metalloproteinase-14 precursor	CUFF.25517.1	SYNJ1	ENSXMAG00000017524	synaptojanin 1 [Source:HGNC Symbol;Acc:11503]	PREDICTED: hypothetical protein LOC100712393 [Oreochromis niloticus]
CUFF.11312.1	MMP15 (1 of 2)	ENSXMAG00000003843	matrix metallopeptidase 15 (membrane-inserted) [Source:HGNC Symbol;Acc:7161]	#N/A	CUFF.27190.1	TAGAP	ENSXMAG00000017458	T-cell activation RhoGTPase activating protein [Source:HGNC Symbol;Acc:15669]	t-cell activation rho gtpase-activating protein
CUFF.2667.1	MMP15 (2 of 2)	ENSXMAG00000004942	matrix metallopeptidase 15 (membrane-inserted) [Source:HGNC Symbol;Acc:7161]	matrix metalloproteinase-15	CUFF.20994.1	TAGLN (2 of 2)	ENSXMAG00000011892	transgelin [Source:HGNC Symbol;Acc:11553]	transgelin
CUFF.26327.1	MMP16 (1 of 2)	ENSXMAG00000006299	matrix metallopeptidase 16 (membrane-inserted) [Source:HGNC Symbol;Acc:7162]	matrix metalloproteinase-16	CUFF.35334.1	TCEA3	ENSXMAG00000010685	transcription elongation factor A (SII), 3 [Source:HGNC Symbol;Acc:11615]	transcription elongation factor a 3
CUFF.25165.1	MMP19 (1 of 2)	ENSXMAG00000003262	matrix metallopeptidase 19 [Source:HGNC Symbol;Acc:7165]	matrix metalloproteinase-19	CUFF.25939.1	TESC (1 of 2)	ENSXMAG00000002448	tescalcin [Source:HGNC Symbol;Acc:26065]	tescalcin isoform 1
CUFF.9329.1	MMP2	ENSXMAG00000007790	matrix metallopeptidase 2 (gelatinase A, 72kDa gelatinase, 72kDa type IV collagenase) [Source:HGNC Symbol;Acc:7166]	matrix metalloproteinase 2	CUFF.23490.1	TFAP2C	ENSXMAG00000005803	transcription factor AP-2 gamma (activating enhancer binding protein 2 gamma) [Source:HGNC Symbol;Acc:11744]	transcription factor ap-2 gamma (activating enhancer binding protein 2 gamma)
CUFF.17142.1	MMP20	ENSXMAG00000001558	matrix metallopeptidase 20 [Source:HGNC Symbol;Acc:7167]	matrix metalloproteinase-20-like	CUFF.20277.1	TIAM1 (2 of 2)	ENSXMAG00000017609	T-cell lymphoma invasion and metastasis 1 [Source:HGNC Symbol;Acc:11805]	t-lymphoma invasion and metastasis-inducing protein 1
CUFF.25606.1	MPDZ (1 of 2)	ENSXMAG00000004907	multiple PDZ domain protein [Source:HGNC Symbol;Acc:7208]	multiple pdz domain protein	CUFF.20485.1	TLE3 (2 of 2)	ENSXMAG00000003621	transducin-like enhancer of split 3 (E(sp1) homolog, Drosophila) [Source:HGNC Symbol;Acc:11839]	protein groucho-2-like isoform 4
CUFF.38160.1	MRC2	ENSXMAG00000008580	mannose receptor, C type 2 [Source:HGNC Symbol;Acc:16875]	c-type mannose receptor 2	CUFF.20469.1	TLE3 (2 of 2)	ENSXMAG00000003621	transducin-like enhancer of split 3 (E(sp1) homolog, Drosophila) [Source:HGNC Symbol;Acc:11839]	protein groucho-2-like isoform 3
CUFF.6136.1	MSN (1 of 2)	ENSXMAG00000018525	moesin [Source:HGNC Symbol;Acc:7373]	moesin	CUFF.20482.1	TLE3 (2 of 2)	ENSXMAG00000003621	transducin-like enhancer of split 3 (E(sp1) homolog, Drosophila) [Source:HGNC Symbol;Acc:11839]	transducin-like enhancer of split 3
CUFF.2054.1	MTDH (2 of 2)	ENSXMAG00000011490	metadherin [Source:HGNC Symbol;Acc:29608]	protein lyric	CUFF.12848.1	TLR9	ENSXMAG00000007629	toll-like receptor 9 [Source:HGNC Symbol;Acc:15633]	toll-like receptor 9
CUFF.24419.1	MTSS1 (2 of 2)	ENSXMAG00000001289	metastasis suppressor 1 [Source:HGNC Symbol;Acc:20443]	#N/A	CUFF.34152.1	TMCC3 (1 of 2)	ENSXMAG00000008932	transmembrane and coiled-coil domain family 3 [Source:HGNC Symbol;Acc:29199]	transmembrane and coiled-coil domains protein 3
CUFF.24421.1	MTSS1 (2 of 2)	ENSXMAG00000001289	metastasis suppressor 1 [Source:HGNC Symbol;Acc:20443]	metastasis suppressor protein 1	CUFF.20869.1	TMCO3	ENSXMAG00000019274	transmembrane and coiled-coil domains 3 [Source:HGNC Symbol;Acc:20329]	transmembrane and coiled-coil domain-containing protein 3 precursor
CUFF.27045.1	MTSS1L (2 of 2)	ENSXMAG00000019158	metastasis suppressor 1-like [Source:HGNC Symbol;Acc:25094]	mtss1-like protein	CUFF.10061.1	TMEM71	ENSXMAG00000000161	transmembrane protein 71 [Source:HGNC Symbol;Acc:26572]	transmembrane protein 71
CUFF.25301.1	MXRA8 (1 of 2)	ENSXMAG00000004007	matrix-remodelling associated 8 [Source:HGNC Symbol;Acc:7542]	matrix-remodeling-associated protein 8-like	CUFF.25470.1	TMPRSS13	ENSXMAG00000004024	transmembrane protease, serine 13 [Source:HGNC Symbol;Acc:29808]	transmembrane protease serine 13-like
CUFF.4802.1	MXRA8 (2 of 2)	ENSXMAG00000012814	matrix-remodelling associated 8 [Source:HGNC Symbol;Acc:7542]	matrix-remodeling-associated protein 8-like	CUFF.25512.1	TMPRSS4	ENSXMAG00000004011	transmembrane protease, serine 4 [Source:HGNC Symbol;Acc:11878]	transmembrane serine 4
CUFF.29976.1	MYADML2 (1 of 2)	ENSXMAG00000019449	myeloid-associated differentiation marker-like 2 [Source:HGNC Symbol;Acc:34548]	myeloid-associated differentiation marker-like protein 2-like	CUFF.9860.1	TNIK (1 of 2)	ENSXMAG00000011934	TRAF2 and NCK interacting kinase [Source:HGNC Symbol;Acc:30765]	mitogen-activated protein kinase kinase kinase kinase 4 isoform 4
CUFF.32339.1	MYBL2 (2 of 2)	ENSXMAG00000019217	v-myb myeloblastosis viral oncogene homolog (avian)-like 2 [Source:HGNC Symbol;Acc:7548]	v-myb myeloblastosis viral oncogene homolog -like 2	CUFF.16331.1	TNIK (2 of 2)	ENSXMAG00000009078	TRAF2 and NCK interacting kinase [Source:HGNC Symbol;Acc:30765]	traf2 and nck-interacting protein kinase isoform 3
CUFF.14848.1	MYBPC2 (1 of 2)	ENSXMAG00000017975	myosin binding protein C, fast type [Source:HGNC Symbol;Acc:7550]	myosin-binding protein fast-type-like	CUFF.33494.1	TNMD	ENSXMAG00000013726	tenomodulin [Source:HGNC Symbol;Acc:17757]	tenomodulin
CUFF.36836.1	MYH10 (1 of 2)	ENSXMAG00000006162	myosin, heavy chain 10, non-muscle [Source:HGNC Symbol;Acc:7568]	nonmuscle myosin heavy chain	CUFF.11705.1	TRIB3	ENSXMAG00000006175	tribbles homolog 3 (Drosophila) [Source:HGNC Symbol;Acc:16228]	tribbles homolog 2
CUFF.28229.1	MYL1	ENSXMAG00000016172	myosin, light chain 1, alkali; skeletal, fast [Source:HGNC Symbol;Acc:7582]	myosin light chain 3	CUFF.37704.1	TRIM62	ENSXMAG00000017137	tripartite motif containing 62 [Source:HGNC Symbol;Acc:25574]	tripartite motif-containing protein 62
CUFF.37992.1	MYLPF (1 of 2)	ENSXMAG00000007993	myosin light chain, phosphorylatable, fast skeletal muscle [Source:HGNC Symbol;Acc:29824]	myosin light chain 2	CUFF.20074.1	TRMT10B	ENSXMAG00000001869	tRNA methyltransferase 10 homolog B (S. cerevisiae) [Source:HGNC Symbol;Acc:26454]	rna (guanine-9-)-methyltransferase domain-containing protein 3
CUFF.17770.1	MYO5A	ENSXMAG00000018243	myosin VA (heavy chain 12, myoxin) [Source:HGNC Symbol;Acc:7602]	myosin va (heavy chain myoxin)	CUFF.31366.1	TRPM2 (2 of 2)	ENSXMAG00000015757	transient receptor potential cation channel, subfamily M, member 2 [Source:HGNC Symbol;Acc:12339]	transient receptor potential cation channel subfamily m member 2
CUFF.17765.1	MYO5A	ENSXMAG00000018243	myosin VA (heavy chain 12, myoxin) [Source:HGNC Symbol;Acc:7602]	novel protein vertebrate myosin va (heavy polypeptide myoxin)	CUFF.31411.1	TRPM2 (2 of 2)	ENSXMAG00000015757	transient receptor potential cation channel, subfamily M, member 2 [Source:HGNC Symbol;Acc:12339]	transient receptor potential cation channel subfamily m member 2
CUFF.12687.1	MYOM2 (1 of 2)	ENSXMAG00000014415	myomesin 2 [Source:HGNC Symbol;Acc:7614]	#N/A	CUFF.2855.1	TSC22D1 (2 of 2)	ENSXMAG00000000482	TSC22 domain family, member 1 [Source:HGNC Symbol;Acc:16826]	tsc22 domain member 1
CUFF.27103.1	NDE1 (1 of 2)	ENSXMAG00000012991	nudE nuclear distribution E homolog 1 (A. nidulans) [Source:HGNC Symbol;Acc:17619]	nuclear distribution protein nude homolog 1-like	CUFF.25313.1	TSPAN15	ENSXMAG00000014719	tetraspanin 15 [Source:HGNC Symbol;Acc:23298]	tetraspanin 15
CUFF.10179.1	NEB	ENSXMAG00000019159	nebulin [Source:HGNC Symbol;Acc:7720]	#N/A	CUFF.14797.1	TSPAN8	ENSXMAG00000006565	tetraspanin 8 [Source:HGNC Symbol;Acc:11855]	tetraspanin 8
CUFF.29004.1	NELF (1 of 2)	ENSXMAG00000004853	nasal embryonic LHRH factor [Source:HGNC Symbol;Acc:29843]	nasal embryonic lhrh factor	CUFF.16751.1	TUFT1 (2 of 2)	ENSXMAG00000007182	tuftelin 1 [Source:HGNC Symbol;Acc:12422]	tuftelin 1
CUFF.29003.1	NELF (1 of 2)	ENSXMAG00000004853	nasal embryonic LHRH factor [Source:HGNC Symbol;Acc:29843]	nasal embryonic luteinizing hormone-releasing hormone factor-like	CUFF.9151.1	UGT8	ENSXMAG00000017796	UDP glycosyltransferase 8 [Source:HGNC Symbol;Acc:12555]	2-hydroxyacylsphingosine 1-beta-galactosyltransferase
CUFF.20268.1	NEO1	ENSXMAG00000010174	neogenin 1 [Source:HGNC Symbol;Acc:7754]	neogenin isoform 2	CUFF.1876.1	URGCP (1 of 2)	ENSXMAG00000019729	upregulator of cell proliferation [Source:HGNC Symbol;Acc:30890]	interferon-induced very large gtpase 1-like
CUFF.27828.1	NFIX (1 of 3)	ENSXMAG00000008754	nuclear factor I/X (CCAAT-binding transcription factor) [Source:HGNC Symbol;Acc:7788]	nuclear factor 1 x-type isoform 2	CUFF.16393.1	USP2 (2 of 2)	ENSXMAG00000012318	ubiquitin specific peptidase 2 [Source:HGNC Symbol;Acc:12618]	ubiquitin carboxyl-terminal hydrolase 2-like
CUFF.35398.1	NFKBIA (2 of 2)	ENSXMAG00000009398	nuclear factor of kappa light polypeptide gene enhancer in B-cells inhibitor, alpha [Source:HGNC Symbol;Acc:7797]	nf-kappa-b inhibitor alpha	CUFF.28904.1	VAMP8	ENSXMAG00000003948	vesicle-associated membrane protein 8 [Source:HGNC Symbol;Acc:12647]	vesicle-associated membrane protein 8
CUFF.37031.1	NKAIN1	ENSXMAG00000002965	Na+/K+ transporting ATPase interacting 1 [Source:HGNC Symbol;Acc:25743]	sodium potassium-transporting atpase subunit beta-1-interacting protein 1	CUFF.32336.1	VEGFA	ENSXMAG00000004859	vascular endothelial growth factor A [Source:HGNC Symbol;Acc:12680]	#N/A
CUFF.27061.1	NME1	ENSXMAG00000012581	NME/NM23 nucleoside diphosphate kinase 1 [Source:HGNC Symbol;Acc:7849]	nucleoside diphosphate kinase a	CUFF.32331.1	VEGFA	ENSXMAG00000004859	vascular endothelial growth factor A [Source:HGNC Symbol;Acc:12680]	vascular endothelial growth factor a isoform 1 precursor
CUFF.34649.1	NOP2	ENSXMAG00000011483	NOP2 nucleolar protein homolog (yeast) [Source:HGNC Symbol;Acc:7867]	ribosomal rna methyltransferase nop2	CUFF.31839.1	WDFY4	ENSXMAG00000013572	WDFY family member 4 [Source:HGNC Symbol;Acc:29323]	#N/A
CUFF.26835.1	NOX4	ENSXMAG00000011187	NADPH oxidase 4 [Source:HGNC Symbol;Acc:7891]	nadph oxidase 4	CUFF.21436.1	WDR16	ENSXMAG00000007410	WD repeat domain 16 [Source:HGNC Symbol;Acc:16053]	#N/A
CUFF.26380.1	NPM1	ENSXMAG00000000396	nucleophosmin (nucleolar phosphoprotein B23, numatrin) [Source:HGNC Symbol;Acc:7910]	nucleophosmin	CUFF.30237.1	WNK3	ENSXMAG00000010810	WNK lysine deficient protein kinase 3 [Source:HGNC Symbol;Acc:14543]	serine threonine-protein kinase wnk3 isoform 2
CUFF.7969.1	NPR2	ENSXMAG00000008594	natriuretic peptide receptor B/guanylate cyclase B (atrionatriuretic peptide receptor B) [Source:HGNC Symbol;Acc:7944]	atrial natriuretic peptide receptor 2	CUFF.34089.1	WNT4	ENSXMAG00000008829	wingless-type MMTV integration site family, member 4 [Source:HGNC Symbol;Acc:12783]	wingless-type mmtv integration site member 4a
CUFF.13714.1	NPY2R (1 of 2)	ENSXMAG00000008242	neuropeptide Y receptor Y2 [Source:HGNC Symbol;Acc:7957]	#N/A	CUFF.36764.1	WNT7A (1 of 2)	ENSXMAG00000007513	wingless-type MMTV integration site family, member 7A [Source:HGNC Symbol;Acc:12786]	#N/A
CUFF.24916.1	NR1D2 (1 of 2)	ENSXMAG00000017106	nuclear receptor subfamily 1, group D, member 2 [Source:HGNC Symbol;Acc:7963]	nuclear receptor subfamily 1 group d member 2	CUFF.22823.1	WNT7A (2 of 2)	ENSXMAG00000017615	wingless-type MMTV integration site family, member 7A [Source:HGNC Symbol;Acc:12786]	protein wnt-7a-like
CUFF.24873.1	NR1D2 (1 of 2)	ENSXMAG00000017106	nuclear receptor subfamily 1, group D, member 2 [Source:HGNC Symbol;Acc:7963]	nuclear receptor subfamily 1 group d member 2	CUFF.32626.1	XCR1 (2 of 2)	ENSXMAG00000016924	chemokine (C motif) receptor 1 [Source:HGNC Symbol;Acc:1625]	chemokine xc receptor 1
CUFF.6269.1	NT5DC4	ENSXMAG00000007569	5'-nucleotidase domain containing 4 [Source:HGNC Symbol;Acc:27678]	cytosolic purine 5 -nucleotidase-like	CUFF.34201.1	YAF2 (2 of 2)	ENSXMAG00000009358	YY1 associated factor 2 [Source:HGNC Symbol;Acc:17363]	yy1 associated factor 2
CUFF.6271.1	NT5DC4	ENSXMAG00000007569	5'-nucleotidase domain containing 4 [Source:HGNC Symbol;Acc:27678]	cytosolic purine 5 -nucleotidase-like	CUFF.20361.1	YPEL3	ENSXMAG00000011970	yippee-like 3 (Drosophila) [Source:HGNC Symbol;Acc:18327]	protein yippee-like 3
CUFF.23607.1	NT5E	ENSXMAG00000007577	5'-nucleotidase, ecto (CD73) [Source:HGNC Symbol;Acc:8021]	5 - ecto	CUFF.20561.1	ZDHHC18 (1 of 2)	ENSXMAG00000011980	zinc finger, DHHC-type containing 18 [Source:HGNC Symbol;Acc:20712]	#N/A
CUFF.22906.1	NUCB2 (1 of 2)	ENSXMAG00000007119	nucleobindin 2 [Source:HGNC Symbol;Acc:8044]	nucleobindin-2 precursor	CUFF.33280.1	ZDHHC21	ENSXMAG00000008523	zinc finger, DHHC-type containing 21 [Source:HGNC Symbol;Acc:20750]	probable palmitoyltransferase zdhhc21
CUFF.35524.1	NUCKS1	ENSXMAG00000002556	nuclear casein kinase and cyclin-dependent kinase substrate 1 [Source:HGNC Symbol;Acc:29923]	nuclear casein kinase and cyclin-dependent kinase substrate 1	CUFF.25198.1	ZFAND5 (1 of 2)	ENSXMAG00000002088	zinc finger, AN1-type domain 5 [Source:HGNC Symbol;Acc:13008]	an1-type zinc finger protein 5
CUFF.8039.1	NUPR1	ENSXMAG00000010940	nuclear protein, transcriptional regulator, 1 [Source:HGNC Symbol;Acc:29990]	nuclear protein 1	CUFF.7908.1	ZFAND5 (2 of 2)	ENSXMAG00000008575	zinc finger, AN1-type domain 5 [Source:HGNC Symbol;Acc:13008]	an1-type zinc finger protein 5
CUFF.16049.1	OBSCN	ENSXMAG00000005741	obscurin, cytoskeletal calmodulin and titin-interacting RhoGEF [Source:HGNC Symbol;Acc:15719]	#N/A	CUFF.16959.1	ZFP36	ENSXMAG00000018206	zinc finger protein 36, C3H type, homolog (mouse) [Source:HGNC Symbol;Acc:12862]	butyrate response factor 1
CUFF.24961.1	OCA2	ENSXMAG00000016171	oculocutaneous albinism II [Source:HGNC Symbol;Acc:8101]	#N/A	CUFF.14667.1	ZNF362 (2 of 2)	ENSXMAG00000017122	zinc finger protein 362 [Source:HGNC Symbol;Acc:18079]	#N/A
CUFF.25014.1	OCA2	ENSXMAG00000016171	oculocutaneous albinism II [Source:HGNC Symbol;Acc:8101]	p protein	CUFF.28494.1	ZSWIM6 (1 of 2)	ENSXMAG00000019169	zinc finger, SWIM-type containing 6 [Source:HGNC Symbol;Acc:29316]	zinc finger swim domain-containing protein 6
CUFF.9677.1	OLFM2 (1 of 2)	ENSXMAG00000018010	olfactomedin 2 [Source:HGNC Symbol;Acc:17189]	olfactomedin 2	CUFF.41252.1	#N/A	ENSXMAG00000015615	#N/A	disintegrin and metalloproteinase domain-containing protein 9 precursor
CUFF.12362.1	OLFM3 (1 of 2)	ENSXMAG00000001836	olfactomedin 3 [Source:HGNC Symbol;Acc:17990]	olfactomedin 3a precursor	CUFF.8515.1	#N/A	ENSXMAG00000000065	#N/A	calpain-1 catalytic subunit-like
CUFF.38648.1	OLFML1	ENSXMAG00000015411	olfactomedin-like 1 [Source:HGNC Symbol;Acc:24473]	olfactomedin-like protein 1-like	CUFF.14431.1	#N/A	ENSXMAG00000000245	#N/A	meningioma expressed antigen 5
CUFF.34504.1	OLFML3 (2 of 2)	ENSXMAG00000012596	olfactomedin-like 3 [Source:HGNC Symbol;Acc:24956]	olfactomedin-like 3	CUFF.5681.1	#N/A	ENSXMAG00000000272	#N/A	rhamnose-binding lectin
CUFF.1563.1	OPN5	ENSXMAG00000013213	opsin 5 [Source:HGNC Symbol;Acc:19992]	opsin 5	CUFF.16497.1	#N/A	ENSXMAG00000000298	#N/A	vasoactive intestinal polypeptide receptor-like
CUFF.36535.1	OSR1	ENSXMAG00000015661	odd-skipped related 1 (Drosophila) [Source:HGNC Symbol;Acc:8111]	protein odd-skipped-related 1	CUFF.22222.1	#N/A	ENSXMAG00000000319	#N/A	cationic amino acid transporter 3
CUFF.17347.1	P4HA1 (1 of 2)	ENSXMAG00000003889	prolyl 4-hydroxylase, alpha polypeptide I [Source:HGNC Symbol;Acc:8546]	prolyl 4-hydroxylase subunit alpha-1 isoform 2 precursor	CUFF.10980.1	#N/A	ENSXMAG00000000371	#N/A	snf-related serine threonine-protein kinase
CUFF.17416.1	P4HA2	ENSXMAG00000012283	prolyl 4-hydroxylase, alpha polypeptide II [Source:HGNC Symbol;Acc:8547]	prolyl 4-hydroxylase subunit alpha-2 precursor	CUFF.21652.1	#N/A	ENSXMAG00000000640	#N/A	krueppel-like factor 2
CUFF.27344.1	P4HB	ENSXMAG00000017988	prolyl 4-hydroxylase, beta polypeptide [Source:HGNC Symbol;Acc:8548]	protein disulfide-isomerase precursor	CUFF.3130.1	#N/A	ENSXMAG00000000643	#N/A	actin-related protein 2 3 complex subunit 1a
CUFF.33932.1	PALM	ENSXMAG00000015943	paralemmin [Source:HGNC Symbol;Acc:8594]	paralemmin-1 isoform 2	CUFF.7876.1	#N/A	ENSXMAG00000000804	#N/A	high choriolytic enzyme 1 precursor
CUFF.26478.1	PANX3	ENSXMAG00000006184	pannexin 3 [Source:HGNC Symbol;Acc:20573]	pannexin-3-like	CUFF.14322.1	#N/A	ENSXMAG00000000847	#N/A	#N/A
CUFF.37405.1	PAPPA2	ENSXMAG00000018380	pappalysin 2 [Source:HGNC Symbol;Acc:14615]	pappalysin-2	CUFF.27953.1	#N/A	ENSXMAG00000000895	#N/A	inactive phospholipase c-like protein 2
CUFF.37441.1	PAPPA2	ENSXMAG00000018380	pappalysin 2 [Source:HGNC Symbol;Acc:14615]	pappalysin-2	CUFF.27078.1	#N/A	ENSXMAG00000000906	#N/A	interferon-induced very large gtpase 1-like
CUFF.24172.1	PAPSS2	ENSXMAG00000012962	3'-phosphoadenosine 5'-phosphosulfate synthase 2 [Source:HGNC Symbol;Acc:8604]	3 -phosphoadenosine 5 -phosphosulfate synthase 2	CUFF.17785.1	#N/A	ENSXMAG00000000991	#N/A	dynamin-1-like protein isoform 3
CUFF.2344.1	PARK2	ENSXMAG00000003878	parkinson protein 2, E3 ubiquitin protein ligase (parkin) [Source:HGNC Symbol;Acc:8607]	#N/A	CUFF.31004.1	#N/A	ENSXMAG00000001038	#N/A	type ii cytoskeletal 8
CUFF.38937.1	PARVB	ENSXMAG00000017574	parvin, beta [Source:HGNC Symbol;Acc:14653]	beta	CUFF.31013.1	#N/A	ENSXMAG00000001323	#N/A	krueppel-like factor 15
CUFF.39200.1	PAX3 (2 of 2)	ENSXMAG00000015270	paired box 3 [Source:HGNC Symbol;Acc:8617]	paired box protein pax-3	CUFF.16684.1	#N/A	ENSXMAG00000001325	#N/A	adenylate cyclase type 2
CUFF.33889.1	PAX9	ENSXMAG00000015762	paired box 9 [Source:HGNC Symbol;Acc:8623]	paired box 9	CUFF.11506.1	#N/A	ENSXMAG00000001421	#N/A	differentially expressed in fdcp 6 homolog
CUFF.38554.1	PBXIP1 (1 of 2)	ENSXMAG00000014814	pre-B-cell leukemia homeobox interacting protein 1 [Source:HGNC Symbol;Acc:21199]	pre-b-cell leukemia transcription factor interacting protein 1	CUFF.17273.1	#N/A	ENSXMAG00000001445	#N/A	rho gtpase-activating protein 17-like
CUFF.6140.1	PCDH10 (2 of 2)	ENSXMAG00000000706	protocadherin 10 [Source:HGNC Symbol;Acc:13404]	protocadherin-10-like	CUFF.16671.1	#N/A	ENSXMAG00000001570	#N/A	diacylglycerol kinase eta-like
CUFF.4669.1	PCDH18 (1 of 2)	ENSXMAG00000016798	protocadherin 18 [Source:HGNC Symbol;Acc:14268]	protocadherin 18	CUFF.23142.1	#N/A	ENSXMAG00000001686	#N/A	ankyrin repeat domain-containing protein 43-like
CUFF.24296.1	PCOLCE (2 of 2)	ENSXMAG00000015334	procollagen C-endopeptidase enhancer [Source:HGNC Symbol;Acc:8738]	procollagen c-endopeptidase enhancer precursor	CUFF.20022.1	#N/A	ENSXMAG00000001738	#N/A	thioredoxin
CUFF.35150.1	PCOLCE2	ENSXMAG00000002628	procollagen C-endopeptidase enhancer 2 [Source:HGNC Symbol;Acc:8739]	procollagen c-endopeptidase enhancer 2	CUFF.20115.1	#N/A	ENSXMAG00000001866	#N/A	PREDICTED: hypothetical protein LOC100706128 [Oreochromis niloticus]
CUFF.25898.1	PDC (2 of 2)	ENSXMAG00000002444	phosducin [Source:HGNC Symbol;Acc:8759]	phosducin	CUFF.34976.1	#N/A	ENSXMAG00000001889	#N/A	hypothetical loc792613
CUFF.37782.1	PDE1B	ENSXMAG00000017675	phosphodiesterase 1B, calmodulin-dependent [Source:HGNC Symbol;Acc:8775]	calcium calmodulin-dependent 3 -cyclic nucleotide phosphodiesterase 1b isoform 2	CUFF.30478.1	#N/A	ENSXMAG00000002001	#N/A	alpha- -mannosylglycoprotein 6-beta-n-acetylglucosaminyltransferase a
CUFF.32623.1	PDE1C	ENSXMAG00000016894	phosphodiesterase 1C, calmodulin-dependent 70kDa [Source:HGNC Symbol;Acc:8776]	calcium calmodulin-dependent 3 -cyclic nucleotide phosphodiesterase 1c isoform 2	CUFF.30517.1	#N/A	ENSXMAG00000002062	#N/A	anterior gradient protein 2 homolog precursor
CUFF.32639.1	PDE1C	ENSXMAG00000016894	phosphodiesterase 1C, calmodulin-dependent 70kDa [Source:HGNC Symbol;Acc:8776]	calcium calmodulin-dependent 3 -cyclic nucleotide phosphodiesterase 1c-like	CUFF.30536.1	#N/A	ENSXMAG00000002062	#N/A	anterior gradient protein 3 homolog
CUFF.13344.1	PDGFA (2 of 2)	ENSXMAG00000007960	platelet-derived growth factor alpha polypeptide [Source:HGNC Symbol;Acc:8799]	platelet-derived growth factor subunit a-like	CUFF.17862.1	#N/A	ENSXMAG00000002137	#N/A	#N/A
CUFF.31613.1	PDGFC	ENSXMAG00000002233	platelet derived growth factor C [Source:HGNC Symbol;Acc:8801]	platelet derived growth factor c	CUFF.35103.1	#N/A	ENSXMAG00000002190	#N/A	structural maintenance of chromosomes flexible hinge domain-containing protein 1
CUFF.40138.1	PDGFRB (1 of 2)	ENSXMAG00000008554	platelet-derived growth factor receptor, beta polypeptide [Source:HGNC Symbol;Acc:8804]	platelet-derived growth factor receptor beta	CUFF.24730.1	#N/A	ENSXMAG00000002342	#N/A	#N/A
CUFF.26491.1	PDGFRB (2 of 2)	ENSXMAG00000006394	platelet-derived growth factor receptor, beta polypeptide [Source:HGNC Symbol;Acc:8804]	platelet-derived growth factor receptor beta-like	CUFF.31182.1	#N/A	ENSXMAG00000002712	#N/A	regulator of g-protein signaling 1
CUFF.13397.1	PDGFRL	ENSXMAG00000017502	platelet-derived growth factor receptor-like [Source:HGNC Symbol;Acc:8805]	platelet-derived growth factor receptor-like	CUFF.24826.1	#N/A	ENSXMAG00000002774	#N/A	protein fam115-like
CUFF.15331.1	PDIA4	ENSXMAG00000018874	protein disulfide isomerase family A, member 4 [Source:HGNC Symbol;Acc:30167]	protein disulfide-isomerase a4 precursor	CUFF.11569.1	#N/A	ENSXMAG00000002785	#N/A	transmembrane gamma-carboxyglutamic acid protein 4-like
CUFF.40974.1	PDLIM5 (2 of 2)	ENSXMAG00000017102	PDZ and LIM domain 5 [Source:HGNC Symbol;Acc:17468]	pdz and lim domain 5	CUFF.2432.1	#N/A	ENSXMAG00000002822	#N/A	cub and zona pellucida-like domain-containing protein 1-like
CUFF.40972.1	PDLIM5 (2 of 2)	ENSXMAG00000017102	PDZ and LIM domain 5 [Source:HGNC Symbol;Acc:17468]	pdz and lim domain protein 5	CUFF.21533.1	#N/A	ENSXMAG00000003357	#N/A	chemokine ccl-c11b precursor
CUFF.5822.1	PDZRN3	ENSXMAG00000004695	PDZ domain containing ring finger 3 [Source:HGNC Symbol;Acc:17704]	e3 ubiquitin-protein ligase pdzrn3	CUFF.19407.1	#N/A	ENSXMAG00000003895	#N/A	beta- -galactosyltransferase 2-like
CUFF.29530.1	PEAR1	ENSXMAG00000013394	platelet endothelial aggregation receptor 1 [Source:HGNC Symbol;Acc:33631]	#N/A	CUFF.32177.1	#N/A	ENSXMAG00000004017	#N/A	c-fos protein
CUFF.32856.1	PFKM (2 of 2)	ENSXMAG00000002114	phosphofructokinase, muscle [Source:HGNC Symbol;Acc:8877]	6- muscle type	CUFF.25469.1	#N/A	ENSXMAG00000004022	#N/A	interleukin 10 alpha
CUFF.18123.1	PFKP (1 of 2)	ENSXMAG00000004655	phosphofructokinase, platelet [Source:HGNC Symbol;Acc:8878]	6-phosphofructokinase type c	CUFF.11460.1	#N/A	ENSXMAG00000004163	#N/A	#N/A
CUFF.27556.1	PHLDB1 (2 of 2)	ENSXMAG00000012361	pleckstrin homology-like domain, family B, member 1 [Source:HGNC Symbol;Acc:23697]	pleckstrin homology-like domain family b member 1 isoform 1	CUFF.11448.1	#N/A	ENSXMAG00000004163	#N/A	eosinophil peroxidase-like
CUFF.38118.1	PHOSPHO1 (1 of 2)	ENSXMAG00000019739	phosphatase, orphan 1 [Source:HGNC Symbol;Acc:16815]	probable phosphatase phospho1-like	CUFF.32224.1	#N/A	ENSXMAG00000004287	#N/A	sh3 domain-binding glutamic acid-rich-like protein 3
CUFF.28601.1	PIK3CA (1 of 2)	ENSXMAG00000004639	phosphatidylinositol-4,5-bisphosphate 3-kinase, catalytic subunit alpha [Source:HGNC Symbol;Acc:8975]	phosphatidylinositol- -bisphosphate 3-kinase catalytic subunit alpha isoform-like	CUFF.12586.1	#N/A	ENSXMAG00000004384	#N/A	inosine-uridine preferring nucleoside hydrolase-like
CUFF.28379.1	PIK3R1	ENSXMAG00000018595	phosphoinositide-3-kinase, regulatory subunit 1 (alpha) [Source:HGNC Symbol;Acc:8979]	#N/A	CUFF.24228.1	#N/A	ENSXMAG00000004400	#N/A	alpha- -mannosyl-glycoprotein 4-beta-n-acetylglucosaminyltransferase c
CUFF.13261.1	PIK3R3 (2 of 2)	ENSXMAG00000018385	phosphoinositide-3-kinase, regulatory subunit 3 (gamma) [Source:HGNC Symbol;Acc:8981]	phosphoinositide-3- regulatory polypeptide 3 ( gamma)	CUFF.28622.1	#N/A	ENSXMAG00000004405	#N/A	probable cation-transporting atpase 13a3-like
CUFF.16749.1	PIP5K1A (1 of 2)	ENSXMAG00000007023	phosphatidylinositol-4-phosphate 5-kinase, type I, alpha [Source:HGNC Symbol;Acc:8994]	phosphatidylinositol-4-phosphate 5- type alpha	CUFF.28668.1	#N/A	ENSXMAG00000004844	#N/A	regulator of g-protein signaling 1
CUFF.39801.1	PIP5K1C (1 of 2)	ENSXMAG00000011962	phosphatidylinositol-4-phosphate 5-kinase, type I, gamma [Source:HGNC Symbol;Acc:8996]	phosphatidylinositol 4-phosphate 5-kinase type-1 gamma-like	CUFF.11258.1	#N/A	ENSXMAG00000004929	#N/A	loc100145161 protein
CUFF.38348.1	PITRM1	ENSXMAG00000006389	pitrilysin metallopeptidase 1 [Source:HGNC Symbol;Acc:17663]	presequence mitochondrial	CUFF.17581.1	#N/A	ENSXMAG00000005212	#N/A	tumor necrosis factor receptor superfamily member 10b-like
CUFF.23797.1	PKD1	ENSXMAG00000012736	polycystic kidney disease 1 (autosomal dominant) [Source:HGNC Symbol;Acc:9008]	low quality protein: polycystin-1-like	CUFF.3055.1	#N/A	ENSXMAG00000005346	#N/A	arrestin domain-containing protein 3-like
CUFF.23796.1	PKD1	ENSXMAG00000012736	polycystic kidney disease 1 (autosomal dominant) [Source:HGNC Symbol;Acc:9008]	polycystin 1	CUFF.38248.1	#N/A	ENSXMAG00000005433	#N/A	leukotriene b4 receptor 1-like
CUFF.3179.1	PKDCC	ENSXMAG00000017746	protein kinase domain containing, cytoplasmic homolog (mouse) [Source:HGNC Symbol;Acc:25123]	protein kinase domain-containing cytoplasmic-like	CUFF.20195.1	#N/A	ENSXMAG00000005911	#N/A	PREDICTED: hypothetical protein LOC100709362 [Oreochromis niloticus]
CUFF.11932.1	PLA2G4C	ENSXMAG00000002668	phospholipase A2, group IVC (cytosolic, calcium-independent) [Source:HGNC Symbol;Acc:9037]	cytosolic phospholipase a2 gamma-like	CUFF.36804.1	#N/A	ENSXMAG00000005970	#N/A	galectin-related protein
CUFF.14242.1	PLCD3 (1 of 2)	ENSXMAG00000014404	phospholipase C, delta 3 [Source:HGNC Symbol;Acc:9061]	1-phosphatidylinositol -bisphosphate phosphodiesterase delta-3	CUFF.9332.1	#N/A	ENSXMAG00000006064	#N/A	claudin-4
CUFF.33916.1	PLEKHH1	ENSXMAG00000015779	pleckstrin homology domain containing, family H (with MyTH4 domain) member 1 [Source:HGNC Symbol;Acc:17733]	pleckstrin homology domain-containing family h member 1	CUFF.2723.1	#N/A	ENSXMAG00000006111	#N/A	#N/A
CUFF.24212.1	PLOD1	ENSXMAG00000004495	procollagen-lysine, 2-oxoglutarate 5-dioxygenase 1 [Source:HGNC Symbol;Acc:9081]	procollagen- -oxoglutarate 5-dioxygenase 1 precursor	CUFF.2730.1	#N/A	ENSXMAG00000006111	#N/A	bactericidal permeability-increasing
CUFF.36226.1	PLOD2	ENSXMAG00000009123	procollagen-lysine, 2-oxoglutarate 5-dioxygenase 2 [Source:HGNC Symbol;Acc:9082]	procollagen- -oxoglutarate 5-dioxygenase 2	CUFF.40404.1	#N/A	ENSXMAG00000006211	#N/A	cystatin precursor
CUFF.16325.1	PLS1	ENSXMAG00000009297	plastin 1 [Source:HGNC Symbol;Acc:9090]	pls1 protein	CUFF.36898.1	#N/A	ENSXMAG00000006596	#N/A	phosphoinositide 3-kinase regulatory subunit 6
CUFF.9405.1	PLTP	ENSXMAG00000012224	phospholipid transfer protein [Source:HGNC Symbol;Acc:9093]	phospholipid transfer protein	CUFF.26073.1	#N/A	ENSXMAG00000006698	#N/A	lrr and pyd domains-containing protein 12-like
CUFF.41474.1	PLXDC1 (1 of 2)	ENSXMAG00000017711	plexin domain containing 1 [Source:HGNC Symbol;Acc:20945]	plexin domain containing 1	CUFF.25689.1	#N/A	ENSXMAG00000006753	#N/A	arrestin domain-containing protein 3-like
CUFF.25172.1	PMEL (1 of 2)	ENSXMAG00000003314	premelanosome protein [Source:HGNC Symbol;Acc:10880]	pmel17 protein	CUFF.22004.1	#N/A	ENSXMAG00000006819	#N/A	g protein-coupled receptor 64
CUFF.17586.1	PNPLA1	ENSXMAG00000008245	patatin-like phospholipase domain containing 1 [Source:HGNC Symbol;Acc:21246]	patatin-like phospholipase domain-containing protein 2-like	CUFF.6119.1	#N/A	ENSXMAG00000007158	#N/A	PREDICTED: uncharacterized protein LOC101061211 [Takifugu rubripes]
CUFF.9073.1	POGLUT1	ENSXMAG00000002810	protein O-glucosyltransferase 1 [Source:HGNC Symbol;Acc:22954]	protein o-glucosyltransferase 1	CUFF.17364.1	#N/A	ENSXMAG00000007381	#N/A	rrna promoter binding protein
CUFF.15313.1	POLA1	ENSXMAG00000019037	polymerase (DNA directed), alpha 1, catalytic subunit [Source:HGNC Symbol;Acc:9173]	dna polymerase alpha catalytic subunit	CUFF.8781.1	#N/A	ENSXMAG00000007381	#N/A	#N/A
CUFF.32158.1	POMC (3 of 3)	ENSXMAG00000003681	proopiomelanocortin [Source:HGNC Symbol;Acc:9201]	pro-opiomelanocortin b-like	CUFF.35765.1	#N/A	ENSXMAG00000007381	#N/A	connexin
CUFF.17919.1	POSTN (2 of 2)	ENSXMAG00000008656	periostin, osteoblast specific factor [Source:HGNC Symbol;Acc:16953]	osteoblast specific factor	CUFF.25484.1	#N/A	ENSXMAG00000007520	#N/A	#N/A
CUFF.39745.1	PPAP2B (1 of 2)	ENSXMAG00000011165	phosphatidic acid phosphatase type 2B [Source:HGNC Symbol;Acc:9229]	lipid phosphate phosphohydrolase 3	CUFF.12042.1	#N/A	ENSXMAG00000007820	#N/A	deoxyribonuclease gamma precursor
CUFF.34371.1	PPDPF (2 of 2)	ENSXMAG00000011385	pancreatic progenitor cell differentiation and proliferation factor homolog (zebrafish) [Source:HGNC Symbol;Acc:16142]	pancreatic progenitor cell differentiation and proliferation factor-like	CUFF.12075.1	#N/A	ENSXMAG00000007849	#N/A	transmembrane protease serine 9-like
CUFF.32711.1	PPFIBP1 (2 of 2)	ENSXMAG00000017426	PTPRF interacting protein, binding protein 1 (liprin beta 1) [Source:HGNC Symbol;Acc:9249]	novel protein vertebrate ptprf interacting binding protein 1 (liprin beta 1)	CUFF.1688.1	#N/A	ENSXMAG00000008097	#N/A	actin-binding lim protein 2 isoform 5
CUFF.15589.1	PPIC	ENSXMAG00000015311	peptidylprolyl isomerase C (cyclophilin C) [Source:HGNC Symbol;Acc:9256]	peptidyl-prolyl cis-trans isomerase c-like	CUFF.26311.1	#N/A	ENSXMAG00000008185	#N/A	camp responsive element modulator
CUFF.33307.1	PPP1R14B	ENSXMAG00000008662	protein phosphatase 1, regulatory (inhibitor) subunit 14B [Source:HGNC Symbol;Acc:9057]	protein phosphatase 1 regulatory subunit 14b	CUFF.3197.1	#N/A	ENSXMAG00000008216	#N/A	si:busm1- partial
CUFF.16292.1	PPP2R3A	ENSXMAG00000009177	protein phosphatase 2, regulatory subunit B'', alpha [Source:HGNC Symbol;Acc:9307]	serine threonine-protein phosphatase 2a regulatory subunit b subunit alpha	CUFF.22743.1	#N/A	ENSXMAG00000008330	#N/A	abl interactor 1
CUFF.8935.1	PRDM16	ENSXMAG00000019072	PR domain containing 16 [Source:HGNC Symbol;Acc:14000]	pr domain zinc finger protein 16	CUFF.22679.1	#N/A	ENSXMAG00000008378	#N/A	carbonic anhydrase 1
CUFF.25220.1	PRELP	ENSXMAG00000003729	proline/arginine-rich end leucine-rich repeat protein [Source:HGNC Symbol;Acc:9357]	prolargin precursor	CUFF.38085.1	#N/A	ENSXMAG00000008473	#N/A	alpha- -sialyltransferase st8sia vi
CUFF.36844.1	PRF1 (2 of 7)	ENSXMAG00000018098	perforin 1 (pore forming protein) [Source:HGNC Symbol;Acc:9360]	#N/A	CUFF.38087.1	#N/A	ENSXMAG00000008490	#N/A	alpha- -sialyltransferase 8f-like
CUFF.38899.1	PRICKLE1 (2 of 3)	ENSXMAG00000017299	prickle homolog 1 (Drosophila) [Source:HGNC Symbol;Acc:17019]	prickle-like protein 1	CUFF.29415.1	#N/A	ENSXMAG00000008937	#N/A	#N/A
CUFF.17821.1	PRICKLE2 (1 of 2)	ENSXMAG00000001960	prickle homolog 2 (Drosophila) [Source:HGNC Symbol;Acc:20340]	prickle-like protein 2	CUFF.38156.1	#N/A	ENSXMAG00000009103	#N/A	serine threonine-protein kinase 17a
CUFF.19933.1	PRKAR2A (2 of 2)	ENSXMAG00000016764	protein kinase, cAMP-dependent, regulatory, type II, alpha [Source:HGNC Symbol;Acc:9391]	camp-dependent protein kinase type ii-alpha regulatory subunit	CUFF.28676.1	#N/A	ENSXMAG00000009142	#N/A	#N/A
CUFF.34070.1	PRKD3 (1 of 2)	ENSXMAG00000019117	protein kinase D3 [Source:HGNC Symbol;Acc:9408]	serine threonine-protein kinase d3	CUFF.36202.1	#N/A	ENSXMAG00000009210	#N/A	golgi reassembly-stacking protein 1-like
CUFF.5101.1	PRMT1	ENSXMAG00000010853	protein arginine methyltransferase 1 [Source:HGNC Symbol;Acc:5187]	protein arginine methyltransferase 1	CUFF.19083.1	#N/A	ENSXMAG00000009878	#N/A	glycerol kinase
CUFF.16527.1	PRMT5	ENSXMAG00000000469	protein arginine methyltransferase 5 [Source:HGNC Symbol;Acc:10894]	protein arginine methyltransferase 5	CUFF.15801.1	#N/A	ENSXMAG00000010016	#N/A	with dual ph domains 1
CUFF.16524.1	PRMT5	ENSXMAG00000000469	protein arginine methyltransferase 5 [Source:HGNC Symbol;Acc:10894]	protein arginine n-methyltransferase 5 isoform 4	CUFF.31481.1	#N/A	ENSXMAG00000010019	#N/A	cadherin-like 26
CUFF.13317.1	PROCA1	ENSXMAG00000011918	protein interacting with cyclin A1 [Source:HGNC Symbol;Acc:28600]	group 3 secretory phospholipase a2	CUFF.31482.1	#N/A	ENSXMAG00000010019	#N/A	protein lsm14 homolog b-like
CUFF.32980.1	PRSS23	ENSXMAG00000001900	protease, serine, 23 [Source:HGNC Symbol;Acc:14370]	serine protease 23 precursor	CUFF.35140.1	#N/A	ENSXMAG00000010213	#N/A	chondroitin sulfate proteoglycan 4-like
CUFF.15700.1	PRSS35 (1 of 2)	ENSXMAG00000006904	protease, serine, 35 [Source:HGNC Symbol;Acc:21387]	inactive serine protease 35-like	CUFF.11633.1	#N/A	ENSXMAG00000010390	#N/A	sphingomyelin synthase-related protein 1
CUFF.5054.1	PRSS35 (2 of 2)	ENSXMAG00000010361	protease, serine, 35 [Source:HGNC Symbol;Acc:21387]	inactive serine protease 35	CUFF.10855.1	#N/A	ENSXMAG00000010420	#N/A	tetraspanin-8
CUFF.24519.1	PTDSS1 (1 of 2)	ENSXMAG00000014041	phosphatidylserine synthase 1 [Source:HGNC Symbol;Acc:9587]	phosphatidylserine synthase 1	CUFF.35238.1	#N/A	ENSXMAG00000010491	#N/A	suppressor of tumorigenicity 14 protein
CUFF.34848.1	PTGS1 (1 of 2)	ENSXMAG00000005144	prostaglandin-endoperoxide synthase 1 (prostaglandin G/H synthase and cyclooxygenase) [Source:HGNC Symbol;Acc:9604]	prostaglandin g h synthase 1 precursor	CUFF.5338.1	#N/A	ENSXMAG00000010588	#N/A	#N/A
CUFF.38840.1	PTHLH (2 of 2)	ENSXMAG00000016979	parathyroid hormone-like hormone [Source:HGNC Symbol;Acc:9607]	parathyroid hormone-related protein	CUFF.35215.1	#N/A	ENSXMAG00000010602	#N/A	protein btg3-like
CUFF.9899.1	PTPRO (1 of 2)	ENSXMAG00000009306	protein tyrosine phosphatase, receptor type, O [Source:HGNC Symbol;Acc:9678]	receptor-type tyrosine-protein phosphatase o	CUFF.35383.1	#N/A	ENSXMAG00000010909	#N/A	ly6 plaur domain-containing protein 2 precursor
CUFF.12944.1	PTS	ENSXMAG00000005299	6-pyruvoyltetrahydropterin synthase [Source:HGNC Symbol;Acc:9689]	6-pyruvoyl tetrahydrobiopterin synthase	CUFF.6238.1	#N/A	ENSXMAG00000011071	#N/A	glutamine synthetase
CUFF.22347.1	PTX3	ENSXMAG00000017185	pentraxin 3, long [Source:HGNC Symbol;Acc:9692]	pentraxin-related protein ptx3	CUFF.26812.1	#N/A	ENSXMAG00000011269	#N/A	cd80 86 molecule short secretory form
CUFF.19337.1	RAB23	ENSXMAG00000009387	RAB23, member RAS oncogene family [Source:HGNC Symbol;Acc:14263]	member ras oncogene family	CUFF.39826.1	#N/A	ENSXMAG00000011886	#N/A	sema immunoglobulin domain transmembrane domain and short cytoplasmic isoform cra_a
CUFF.7923.1	RAB27B (1 of 2)	ENSXMAG00000011803	RAB27B, member RAS oncogene family [Source:HGNC Symbol;Acc:9767]	ras-related protein rab-27b	CUFF.13322.1	#N/A	ENSXMAG00000011986	#N/A	mitochondrial uncoupling protein 2
CUFF.30948.1	RAB27B (2 of 2)	ENSXMAG00000003211	RAB27B, member RAS oncogene family [Source:HGNC Symbol;Acc:9767]	ras-related protein rab-27b-like	CUFF.23726.1	#N/A	ENSXMAG00000012136	#N/A	lipid phosphate phosphohydrolase 3
CUFF.30949.1	RAB27B (2 of 2)	ENSXMAG00000003211	RAB27B, member RAS oncogene family [Source:HGNC Symbol;Acc:9767]	ras-related protein rab-27b	CUFF.27579.1	#N/A	ENSXMAG00000013055	#N/A	lipase member h-like
CUFF.26811.1	RAB38 (1 of 2)	ENSXMAG00000011258	RAB38, member RAS oncogene family [Source:HGNC Symbol;Acc:9776]	ras-related protein rab-38	CUFF.33371.1	#N/A	ENSXMAG00000013175	#N/A	PREDICTED: hypothetical protein LOC100708159 [Oreochromis niloticus]
CUFF.10905.1	RAB9A (2 of 2)	ENSXMAG00000007967	RAB9A, member RAS oncogene family [Source:HGNC Symbol;Acc:9792]	ras-related protein rab-9a	CUFF.33351.1	#N/A	ENSXMAG00000013187	#N/A	ligand of numb protein x 2-like
CUFF.25994.1	RALGDS	ENSXMAG00000002762	ral guanine nucleotide dissociation stimulator [Source:HGNC Symbol;Acc:9842]	ral guanine nucleotide dissociation stimulator	CUFF.33384.1	#N/A	ENSXMAG00000013187	#N/A	ligand of numb protein x 2
CUFF.23401.1	RAPH1 (2 of 2)	ENSXMAG00000005164	Ras association (RalGDS/AF-6) and pleckstrin homology domains 1 [Source:HGNC Symbol;Acc:14436]	ras-associated and pleckstrin homology domains-containing protein 1	CUFF.2371.1	#N/A	ENSXMAG00000013667	#N/A	#N/A
CUFF.32946.1	RARG (1 of 2)	ENSXMAG00000002360	retinoic acid receptor, gamma [Source:HGNC Symbol;Acc:9866]	retinoic acid receptor gamma	CUFF.1659.1	#N/A	ENSXMAG00000013750	#N/A	#N/A
CUFF.40748.1	RASEF	ENSXMAG00000015129	RAS and EF-hand domain containing [Source:HGNC Symbol;Acc:26464]	ras and ef-hand domain-containing protein	CUFF.15978.1	#N/A	ENSXMAG00000014000	#N/A	cub and zona pellucida-like domain-containing protein 1-like
CUFF.40932.1	RASGRF2 (2 of 2)	ENSXMAG00000016680	Ras protein-specific guanine nucleotide-releasing factor 2 [Source:HGNC Symbol;Acc:9876]	ras protein-specific guanine nucleotide-releasing factor 2	CUFF.9091.1	#N/A	ENSXMAG00000014339	#N/A	claudin-like protein zf-a89
CUFF.15187.1	RASL11B	ENSXMAG00000014332	RAS-like, family 11, member B [Source:HGNC Symbol;Acc:23804]	ras-like protein family member 11b	CUFF.21632.1	#N/A	ENSXMAG00000014373	#N/A	sterile alpha motif domain-containing protein 9-like
CUFF.28821.1	RASSF8 (1 of 2)	ENSXMAG00000001094	Ras association (RalGDS/AF-6) domain family (N-terminal) member 8 [Source:HGNC Symbol;Acc:13232]	ras association ( af-6) domain family (n-terminal) member 8	CUFF.39163.1	#N/A	ENSXMAG00000014463	#N/A	loc100137634 protein
CUFF.25279.1	RCN1	ENSXMAG00000014239	reticulocalbin 1, EF-hand calcium binding domain [Source:HGNC Symbol;Acc:9934]	reticulocalbin ef-hand calcium binding domain	CUFF.21716.1	#N/A	ENSXMAG00000014981	#N/A	kelch-like protein 13
CUFF.11860.1	RCN3	ENSXMAG00000002579	reticulocalbin 3, EF-hand calcium binding domain [Source:HGNC Symbol;Acc:21145]	reticulocalbin 1	CUFF.31697.1	#N/A	ENSXMAG00000015178	#N/A	#N/A
CUFF.18423.1	RDBP	ENSXMAG00000014078	RD RNA binding protein [Source:HGNC Symbol;Acc:13974]	#N/A	CUFF.38633.1	#N/A	ENSXMAG00000015276	#N/A	anoctamin-10 isoform 1
CUFF.21684.1	RDX (1 of 2)	ENSXMAG00000014727	radixin [Source:HGNC Symbol;Acc:9944]	rdx protein	CUFF.14315.1	#N/A	ENSXMAG00000015285	#N/A	sodium- and chloride-dependent gaba transporter 2-like
CUFF.21681.1	RDX (1 of 2)	ENSXMAG00000014727	radixin [Source:HGNC Symbol;Acc:9944]	radixin	CUFF.24253.1	#N/A	ENSXMAG00000015305	#N/A	#N/A
CUFF.7279.1	RECK	ENSXMAG00000017308	reversion-inducing-cysteine-rich protein with kazal motifs [Source:HGNC Symbol;Acc:11345]	reversion-inducing cysteine-rich protein with kazal motifs	CUFF.31977.1	#N/A	ENSXMAG00000015343	#N/A	kruppel-like factor 5
CUFF.40164.1	REEP2	ENSXMAG00000008992	receptor accessory protein 2 [Source:HGNC Symbol;Acc:17975]	receptor expression-enhancing protein 2	CUFF.1820.1	#N/A	ENSXMAG00000015815	#N/A	tumor necrosis factor receptor superfamily member 14-like
CUFF.3208.1	RERG	ENSXMAG00000016057	RAS-like, estrogen-regulated, growth inhibitor [Source:HGNC Symbol;Acc:15980]	ras-related and estrogen-regulated growth inhibitor	CUFF.24972.1	#N/A	ENSXMAG00000015895	#N/A	adapter protein ciks
CUFF.35546.1	RGMA	ENSXMAG00000002704	RGM domain family, member A [Source:HGNC Symbol;Acc:30308]	rgm domain member a	CUFF.27637.1	#N/A	ENSXMAG00000016147	#N/A	#N/A
CUFF.41103.1	RHBDD3	ENSXMAG00000017943	rhomboid domain containing 3 [Source:HGNC Symbol;Acc:1308]	emi domain-containing protein 1-like	CUFF.9282.1	#N/A	ENSXMAG00000016244	#N/A	poly
CUFF.29247.1	RHEB	ENSXMAG00000000735	Ras homolog enriched in brain [Source:HGNC Symbol;Acc:10011]	ras homolog enriched in brain	CUFF.29102.1	#N/A	ENSXMAG00000016469	#N/A	homeobox protein emx1
CUFF.41249.1	RNF157	ENSXMAG00000015671	ring finger protein 157 [Source:HGNC Symbol;Acc:29402]	ring finger protein 157	CUFF.24876.1	#N/A	ENSXMAG00000016628	#N/A	regulator of g-protein signaling 1
CUFF.17028.1	RNF34 (2 of 2)	ENSXMAG00000015169	ring finger protein 34, E3 ubiquitin protein ligase [Source:HGNC Symbol;Acc:17297]	e3 ubiquitin-protein ligase rnf34	CUFF.14845.1	#N/A	ENSXMAG00000016648	#N/A	ferric-chelate reductase 1
CUFF.3381.1	RPN1	ENSXMAG00000018896	ribophorin I [Source:HGNC Symbol;Acc:10381]	dolichyl-diphosphooligosaccharide--protein glycosyltransferase subunit 1 precursor	CUFF.37742.1	#N/A	ENSXMAG00000017120	#N/A	alpha- -galactosyltransferase 2-like
CUFF.22335.1	RPS6KB1 (2 of 2)	ENSXMAG00000016985	ribosomal protein S6 kinase, 70kDa, polypeptide 1 [Source:HGNC Symbol;Acc:10436]	ribosomal protein s6 kinase beta-1-like	CUFF.5351.1	#N/A	ENSXMAG00000017279	#N/A	e3 ubiquitin-protein ligase neurl3-like
CUFF.19983.1	RPUSD4	ENSXMAG00000016916	RNA pseudouridylate synthase domain containing 4 [Source:HGNC Symbol;Acc:25898]	rna pseudouridylate synthase domain-containing protein 4	CUFF.22752.1	#N/A	ENSXMAG00000017473	#N/A	interleukin 17 receptor e
CUFF.25298.1	RRP15	ENSXMAG00000020298	ribosomal RNA processing 15 homolog (S. cerevisiae) [Source:HGNC Symbol;Acc:24255]	rrp15-like protein	CUFF.16860.1	#N/A	ENSXMAG00000017477	#N/A	osteocalcin precursor
CUFF.5413.1	RTN1	ENSXMAG00000018283	reticulon 1 [Source:HGNC Symbol;Acc:10467]	reticulon 1a	CUFF.27314.1	#N/A	ENSXMAG00000017837	#N/A	high affinity choline transporter 1-like
CUFF.4392.1	SALL2 (1 of 2)	ENSXMAG00000000902	sal-like 2 (Drosophila) [Source:HGNC Symbol;Acc:10526]	sal-like 2	CUFF.28920.1	#N/A	ENSXMAG00000017841	#N/A	cd55 decay accelerating factor for complement (cromer blood group)
CUFF.12555.1	SATB2 (2 of 2)	ENSXMAG00000004215	SATB homeobox 2 [Source:HGNC Symbol;Acc:21637]	dna-binding protein satb2	CUFF.18436.1	#N/A	ENSXMAG00000017994	#N/A	high choriolytic enzyme 1 precursor
CUFF.26962.1	SBK1	ENSXMAG00000019010	SH3-binding domain kinase 1 [Source:HGNC Symbol;Acc:17699]	#N/A	CUFF.10270.1	#N/A	ENSXMAG00000018371	#N/A	solute carrier family 22 member ensg00000182157-like
CUFF.20739.1	SCARB1	ENSXMAG00000018667	scavenger receptor class B, member 1 [Source:HGNC Symbol;Acc:1664]	scavenger receptor class b member 1 isoform 1	CUFF.18641.1	#N/A	ENSXMAG00000018479	#N/A	caspase-1-like
CUFF.18424.1	SCUBE1	ENSXMAG00000005343	signal peptide, CUB domain, EGF-like 1 [Source:HGNC Symbol;Acc:13441]	signal cub egf-like 1	CUFF.36153.1	#N/A	ENSXMAG00000018570	#N/A	pleckstrin homology domain-containing family g member 4b-like
CUFF.29690.1	SCUBE3	ENSXMAG00000016699	signal peptide, CUB domain, EGF-like 3 [Source:HGNC Symbol;Acc:13655]	signal cub egf-like 3	CUFF.36129.1	#N/A	ENSXMAG00000018620	#N/A	keratin 8
CUFF.21172.1	SCYL1	ENSXMAG00000003069	SCY1-like 1 (S. cerevisiae) [Source:HGNC Symbol;Acc:14372]	scy1-like 1	CUFF.18743.1	#N/A	ENSXMAG00000018623	#N/A	calpain (m ii) large subunit
CUFF.11746.1	SDC2	ENSXMAG00000007044	syndecan 2 [Source:HGNC Symbol;Acc:10659]	syndecan-2-a precursor	CUFF.20705.1	#N/A	ENSXMAG00000018688	#N/A	g protein-coupled receptor kinase 5-like
CUFF.22284.1	SEC16B	ENSXMAG00000003089	SEC16 homolog B (S. cerevisiae) [Source:HGNC Symbol;Acc:30301]	protein transport protein sec16b	CUFF.6460.1	#N/A	ENSXMAG00000018808	#N/A	15-hydroxyprostaglandin dehydrogenase
CUFF.22318.1	SEC16B	ENSXMAG00000003089	SEC16 homolog B (S. cerevisiae) [Source:HGNC Symbol;Acc:30301]	protein transport protein sec16b	CUFF.15293.1	#N/A	ENSXMAG00000018915	#N/A	5-oxoprolinase (atp-hydrolysing)
CUFF.5582.1	SEC24D	ENSXMAG00000001944	SEC24 family, member D (S. cerevisiae) [Source:HGNC Symbol;Acc:10706]	protein transport protein sec24d	CUFF.32325.1	#N/A	ENSXMAG00000019060	#N/A	bactericidal permeability-increasing protein precursor
CUFF.29157.1	SEMA3A (2 of 2)	ENSXMAG00000004274	sema domain, immunoglobulin domain (Ig), short basic domain, secreted, (semaphorin) 3A [Source:HGNC Symbol;Acc:10723]	semaphorin-3a precursor	CUFF.34151.1	#N/A	ENSXMAG00000019164	#N/A	connector enhancer of kinase suppressor of ras 3
CUFF.24612.1	SEMA4C	ENSXMAG00000002351	sema domain, immunoglobulin domain (Ig), transmembrane domain (TM) and short cytoplasmic domain, (semaphorin) 4C [Source:HGNC Symbol;Acc:10731]	semaphorin-4c precursor	CUFF.37489.1	#N/A	ENSXMAG00000019244	#N/A	cc chemokine
CUFF.9045.1	SEMA7A	ENSXMAG00000016793	semaphorin 7A, GPI membrane anchor (John Milton Hagen blood group) [Source:HGNC Symbol;Acc:10741]	#N/A	CUFF.37541.1	#N/A	ENSXMAG00000019334	#N/A	midnolin
CUFF.25879.1	SENP5 (1 of 2)	ENSXMAG00000002306	SUMO1/sentrin specific peptidase 5 [Source:HGNC Symbol;Acc:28407]	sentrin-specific protease 5	CUFF.37630.1	#N/A	ENSXMAG00000019372	#N/A	protein-glutamine gamma-glutamyltransferase 5
CUFF.30380.1	SEPN1	ENSXMAG00000007793	selenoprotein N, 1 [Source:HGNC Symbol;Acc:15999]	selenoprotein n	CUFF.26567.1	#N/A	ENSXMAG00000019410	#N/A	zinc finger bed domain-containing protein 1-like
CUFF.25678.1	SERINC5	ENSXMAG00000007303	serine incorporator 5 [Source:HGNC Symbol;Acc:18825]	serine incorporator 5	CUFF.14505.1	#N/A	ENSXMAG00000019489	#N/A	gig2-like protein
CUFF.9443.1	SERPINF1	ENSXMAG00000006884	serpin peptidase inhibitor, clade F (alpha-2 antiplasmin, pigment epithelium derived factor), member 1 [Source:HGNC Symbol;Acc:8824]	#N/A	CUFF.33434.1	#N/A	ENSXMAG00000019522	#N/A	mid1-interacting protein 1
CUFF.20937.1	SERPINH1 (2 of 2)	ENSXMAG00000014013	serpin peptidase inhibitor, clade H (heat shock protein 47), member 1, (collagen binding protein 1) [Source:HGNC Symbol;Acc:1546]	serpin h1-like	CUFF.10821.1	#N/A	ENSXMAG00000019809	#N/A	tripartite motif-containing protein 16-like
CUFF.21071.1	SFRP1	ENSXMAG00000010463	secreted frizzled-related protein 1 [Source:HGNC Symbol;Acc:10776]	secreted frizzled-related protein 1	CUFF.35858.1	#N/A	ENSXMAG00000019930	#N/A	mid1-interacting protein 1
CUFF.29859.1	SFRP5	ENSXMAG00000002638	secreted frizzled-related protein 5 [Source:HGNC Symbol;Acc:10779]	secreted frizzled-related protein 5	CUFF.18501.1	#N/A	ENSXMAG00000019967	#N/A	beta- -galactosyltransferase 2-like
CUFF.36718.1	SGMS2 (1 of 2)	ENSXMAG00000010246	sphingomyelin synthase 2 [Source:HGNC Symbol;Acc:28395]	phosphatidylcholine:ceramide cholinephosphotransferase 2	CUFF.19052.1	#N/A	ENSXMAG00000019975	#N/A	homeodomain-only protein
CUFF.39937.1	SH3GL1 (1 of 2)	ENSXMAG00000013049	SH3-domain GRB2-like 1 [Source:HGNC Symbol;Acc:10830]	sh3-domain grb2-like 1	CUFF.31552.1	#N/A	ENSXMAG00000020067	#N/A	nanos homolog 1
CUFF.24148.1	SH3PXD2A (2 of 3)	ENSXMAG00000012896	SH3 and PX domains 2A [Source:HGNC Symbol;Acc:23664]	sh3 and px domain-containing protein 2a-like	CUFF.6808.1	#N/A	ENSXMAG00000020112	#N/A	inositol-trisphosphate 3-kinase b-like
CUFF.5700.1	SH3PXD2A (3 of 3)	ENSXMAG00000007295	SH3 and PX domains 2A [Source:HGNC Symbol;Acc:23664]	sh3 and px domain-containing protein 2a-like	CUFF.28015.1	#N/A	ENSXMAG00000020143	#N/A	proline-rich protein 15-like
CUFF.17380.1	SH3PXD2B	ENSXMAG00000012477	SH3 and PX domains 2B [Source:HGNC Symbol;Acc:29242]	sh3 and px domain-containing protein 2b	CUFF.354.1	#N/A	ENSXMAG00000020186	#N/A	protein
CUFF.33061.1	SHC4	ENSXMAG00000002257	SHC (Src homology 2 domain containing) family, member 4 [Source:HGNC Symbol;Acc:16743]	shc-transforming protein 4	CUFF.311.1	#N/A	ENSXMAG00000020244	#N/A	claudin-like protein zf-a89
CUFF.25222.1	SLC11A2 (1 of 2)	ENSXMAG00000003484	solute carrier family 11 (proton-coupled divalent metal ion transporters), member 2 [Source:HGNC Symbol;Acc:10908]	natural resistance-associated macrophage protein	CUFF.357.1	#N/A	ENSXMAG00000020249	#N/A	#N/A
CUFF.25595.1	SLC13A5 (1 of 2)	ENSXMAG00000004065	solute carrier family 13 (sodium-dependent citrate transporter), member 5 [Source:HGNC Symbol;Acc:23089]	solute carrier family 13 member 5 isoform 1	CUFF.352.1	#N/A	ENSXMAG00000020249	#N/A	#N/A
CUFF.25809.1	SLC26A1	ENSXMAG00000002291	solute carrier family 26 (sulfate transporter), member 1 [Source:HGNC Symbol;Acc:10993]	sulfate anion transporter 1-like	CUFF.9102.1	#N/A	ENSXMAG00000020301	#N/A	claudin-4
CUFF.25466.1	SLC29A1 (1 of 2)	ENSXMAG00000018265	solute carrier family 29 (nucleoside transporters), member 1 [Source:HGNC Symbol;Acc:11003]	equilibrative nucleoside transporter 1	CUFF.21561.1	#N/A	#N/A	#N/A	#N/A
CUFF.38039.1	SLC35B1	ENSXMAG00000008193	solute carrier family 35, member B1 [Source:HGNC Symbol;Acc:20798]	solute carrier family 35 member b1	CUFF.40849.1	#N/A	#N/A	#N/A	#N/A
CUFF.35783.1	SLC39A10	ENSXMAG00000007269	solute carrier family 39 (zinc transporter), member 10 [Source:HGNC Symbol;Acc:20861]	zinc transporter zip10	CUFF.31728.1	#N/A	#N/A	#N/A	#N/A
CUFF.18325.1	SLC39A7	ENSXMAG00000014253	solute carrier family 39 (zinc transporter), member 7 [Source:HGNC Symbol;Acc:4927]	zinc transporter slc39a7 precursor	CUFF.15979.1	#N/A	#N/A	#N/A	PREDICTED: uncharacterized protein LOC101073303 [Takifugu rubripes]
CUFF.6514.1	SLC45A2	ENSXMAG00000013643	solute carrier family 45, member 2 [Source:HGNC Symbol;Acc:16472]	membrane-associated transporter protein	CUFF.817.1	#N/A	#N/A	#N/A	#N/A
CUFF.6515.1	SLC45A2	ENSXMAG00000013643	solute carrier family 45, member 2 [Source:HGNC Symbol;Acc:16472]	solute carrier family member 2	CUFF.25151.1	#N/A	#N/A	#N/A	#N/A
CUFF.28316.1	SLC7A10 (1 of 2)	ENSXMAG00000011954	solute carrier family 7 (neutral amino acid transporter light chain, asc system), member 10 [Source:HGNC Symbol;Acc:11058]	asc-type amino acid transporter 1-like	CUFF.22993.1	#N/A	#N/A	#N/A	#N/A
CUFF.21548.1	SLC9A3R2 (1 of 2)	ENSXMAG00000014174	solute carrier family 9, subfamily A (NHE3, cation proton antiporter 3), member 3 regulator 2 [Source:HGNC Symbol;Acc:11076]	na(+) h(+) exchange regulatory cofactor nhe-rf1-like	CUFF.13425.1	#N/A	#N/A	#N/A	#N/A
CUFF.30803.1	SLCO1C1 (2 of 2)	ENSXMAG00000008463	solute carrier organic anion transporter family, member 1C1 [Source:HGNC Symbol;Acc:13819]	solute carrier organic anion transporter family member 1c1	CUFF.12243.1	#N/A	#N/A	#N/A	#N/A
CUFF.29840.1	SLIT1 (1 of 2)	ENSXMAG00000002408	slit homolog 1 (Drosophila) [Source:HGNC Symbol;Acc:11085]	slit homolog 1	CUFF.16175.1	#N/A	#N/A	#N/A	#N/A
CUFF.19101.1	SLIT2 (1 of 2)	ENSXMAG00000009716	slit homolog 2 (Drosophila) [Source:HGNC Symbol;Acc:11086]	slit homolog 2 protein	CUFF.13151.1	#N/A	#N/A	#N/A	#N/A
CUFF.33131.1	SMAD6 (2 of 2)	ENSXMAG00000002372	SMAD family member 6 [Source:HGNC Symbol;Acc:6772]	mothers against decapentaplegic homolog 6	CUFF.2676.1	#N/A	#N/A	#N/A	#N/A
CUFF.35013.1	SMARCD3	ENSXMAG00000001951	SWI/SNF related, matrix associated, actin dependent regulator of chromatin, subfamily d, member 3 [Source:HGNC Symbol;Acc:11108]	swi snf-related matrix-associated actin-dependent regulator of chromatin subfamily d member 3	CUFF.2269.1	#N/A	#N/A	#N/A	leucine-rich repeat-containing protein c17orf76-like
CUFF.38718.1	SMPD3 (2 of 2)	ENSXMAG00000015899	sphingomyelin phosphodiesterase 3, neutral membrane (neutral sphingomyelinase II) [Source:HGNC Symbol;Acc:14240]	sphingomyelin phosphodiesterase 3	CUFF.25139.1	#N/A	#N/A	#N/A	#N/A
CUFF.38720.1	SMPD3 (2 of 2)	ENSXMAG00000015899	sphingomyelin phosphodiesterase 3, neutral membrane (neutral sphingomyelinase II) [Source:HGNC Symbol;Acc:14240]	sphingomyelin phosphodiesterase 3	CUFF.35543.1	#N/A	#N/A	#N/A	#N/A
CUFF.38712.1	SMPD3 (2 of 2)	ENSXMAG00000015899	sphingomyelin phosphodiesterase 3, neutral membrane (neutral sphingomyelinase II) [Source:HGNC Symbol;Acc:14240]	#N/A	CUFF.15970.1	#N/A	#N/A	#N/A	PREDICTED: uncharacterized protein LOC101073077 [Takifugu rubripes]
CUFF.7578.1	SMYD1 (1 of 2)	ENSXMAG00000010713	SET and MYND domain containing 1 [Source:HGNC Symbol;Acc:20986]	set and mynd domain-containing protein 1	CUFF.10438.1	#N/A	#N/A	#N/A	#N/A
CUFF.40561.1	SOCS5	ENSXMAG00000019827	suppressor of cytokine signaling 5 [Source:HGNC Symbol;Acc:16852]	#N/A	CUFF.38479.1	#N/A	#N/A	#N/A	PREDICTED: uncharacterized protein LOC101157376
CUFF.32459.1	SORCS2	ENSXMAG00000011355	sortilin-related VPS10 domain containing receptor 2 [Source:HGNC Symbol;Acc:16698]	vps10 domain-containing receptor 2	CUFF.15971.1	#N/A	#N/A	#N/A	deleted in malignant brain tumors 1
CUFF.32456.1	SORCS2	ENSXMAG00000011355	sortilin-related VPS10 domain containing receptor 2 [Source:HGNC Symbol;Acc:16698]	vps10 domain-containing receptor 2	CUFF.25574.1	#N/A	#N/A	#N/A	#N/A
CUFF.36946.1	SOX10 (2 of 2)	ENSXMAG00000006949	SRY (sex determining region Y)-box 10 [Source:HGNC Symbol;Acc:11190]	transcription factor sox-10-like	CUFF.712.1	#N/A	#N/A	#N/A	interphotoreceptor matrix proteoglycan 1-like
CUFF.30595.1	SOX5	ENSXMAG00000006550	SRY (sex determining region Y)-box 5 [Source:HGNC Symbol;Acc:11201]	transcription factor sox-5	CUFF.37413.1	#N/A	#N/A	#N/A	#N/A
CUFF.37831.1	SP7	ENSXMAG00000017840	Sp7 transcription factor [Source:HGNC Symbol;Acc:17321]	transcription factor sp7	CUFF.2079.1	#N/A	#N/A	#N/A	#N/A
CUFF.17612.1	SPARC	ENSXMAG00000019254	secreted protein, acidic, cysteine-rich (osteonectin) [Source:HGNC Symbol;Acc:11219]	sparc precursor	CUFF.37407.1	#N/A	#N/A	#N/A	#N/A
CUFF.31234.1	SPECC1	ENSXMAG00000005351	sperm antigen with calponin homology and coiled-coil domains 1 [Source:HGNC Symbol;Acc:30615]	cytospin-b isoform 3	CUFF.12822.1	#N/A	#N/A	#N/A	#N/A
CUFF.26551.1	SPIRE1 (1 of 2)	ENSXMAG00000002369	spire homolog 1 (Drosophila) [Source:HGNC Symbol;Acc:30622]	protein spire homolog 1-like	CUFF.19923.1	#N/A	#N/A	#N/A	#N/A
CUFF.11617.1	SPON2	ENSXMAG00000008749	spondin 2, extracellular matrix protein [Source:HGNC Symbol;Acc:11253]	spondin-2 precursor	CUFF.25207.1	#N/A	#N/A	#N/A	#N/A
CUFF.28784.1	SSPN	ENSXMAG00000001124	sarcospan [Source:HGNC Symbol;Acc:11322]	sarcospan	CUFF.21560.1	#N/A	#N/A	#N/A	#N/A
CUFF.5873.1	SSR2	ENSXMAG00000008557	signal sequence receptor, beta (translocon-associated protein beta) [Source:HGNC Symbol;Acc:11324]	translocon-associated protein subunit beta precursor	CUFF.700.1	#N/A	#N/A	#N/A	#N/A
CUFF.30214.1	SSR4	ENSXMAG00000010777	signal sequence receptor, delta [Source:HGNC Symbol;Acc:11326]	translocon-associated protein subunit delta precursor	CUFF.38162.1	#N/A	#N/A	#N/A	#N/A
CUFF.28483.1	ST3GAL3	ENSXMAG00000003892	ST3 beta-galactoside alpha-2,3-sialyltransferase 3 [Source:HGNC Symbol;Acc:10866]	alpha- -sialyltransferase st3gal iii	CUFF.20210.1	#N/A	#N/A	#N/A	#N/A
CUFF.5285.1	STAC2 (2 of 2)	ENSXMAG00000002187	SH3 and cysteine rich domain 2 [Source:HGNC Symbol;Acc:23990]	sh3 and cysteine-rich domain-containing protein 2	CUFF.35468.1	#N/A	#N/A	#N/A	#N/A
CUFF.20939.1	STT3A	ENSXMAG00000013894	STT3, subunit of the oligosaccharyltransferase complex, homolog A (S. cerevisiae) [Source:HGNC Symbol;Acc:6172]	cytoskeleton-associated protein 2	CUFF.37552.1	#N/A	#N/A	#N/A	#N/A
CUFF.20944.1	STT3A	ENSXMAG00000013894	STT3, subunit of the oligosaccharyltransferase complex, homolog A (S. cerevisiae) [Source:HGNC Symbol;Acc:6172]	dolichyl-diphosphooligosaccharide--protein glycosyltransferase subunit stt3a-like	CUFF.283.1	#N/A	#N/A	#N/A	interleukin-1 beta
CUFF.36369.1	SULF1	ENSXMAG00000010180	sulfatase 1 [Source:HGNC Symbol;Acc:20391]	extracellular sulfatase sulf-1	CUFF.20199.1	#N/A	#N/A	#N/A	#N/A
CUFF.25161.1	SUOX	ENSXMAG00000003261	sulfite oxidase [Source:HGNC Symbol;Acc:11460]	sulfite mitochondrial-like	CUFF.2474.1	#N/A	#N/A	#N/A	#N/A
CUFF.26247.1	SURF4	ENSXMAG00000005581	surfeit 4 [Source:HGNC Symbol;Acc:11476]	surfeit 4	CUFF.2393.1	#N/A	#N/A	#N/A	retrotransposable element tf2 155 kda protein type 1-like
CUFF.29049.1	SV2B (1 of 2)	ENSXMAG00000006549	synaptic vesicle glycoprotein 2B [Source:HGNC Symbol;Acc:16874]	#N/A	CUFF.37076.1	#N/A	#N/A	#N/A	#N/A
CUFF.27062.1	SYNGR1	ENSXMAG00000012703	synaptogyrin 1 [Source:HGNC Symbol;Acc:11498]	synaptogyrin 1	CUFF.18674.1	#N/A	#N/A	#N/A	#N/A
CUFF.34186.1	SYPL2	ENSXMAG00000009433	synaptophysin-like 2 [Source:HGNC Symbol;Acc:27638]	synaptophysin-like protein 1	CUFF.32967.1	#N/A	#N/A	#N/A	sjchgc09827 protein
CUFF.33480.1	SYTL4	ENSXMAG00000013546	synaptotagmin-like 4 [Source:HGNC Symbol;Acc:15588]	sushi-repeat-containing x-linked 2	CUFF.17328.1	#N/A	#N/A	#N/A	c-c motif chemokine 19 precursor
CUFF.26167.1	TBX3	ENSXMAG00000005372	T-box 3 [Source:HGNC Symbol;Acc:11602]	t-box transcription factor tbx3	CUFF.34252.1	#N/A	#N/A	#N/A	#N/A
CUFF.36189.1	TENC1 (2 of 2)	ENSXMAG00000018693	tensin like C1 domain containing phosphatase (tensin 2) [Source:HGNC Symbol;Acc:19737]	tensin-like c1 domain-containing phosphatase	CUFF.1463.1	#N/A	#N/A	#N/A	alpha-tectorin- partial
CUFF.14361.1	TENM3 (1 of 3)	ENSXMAG00000015765	teneurin transmembrane protein 3 [Source:HGNC Symbol;Acc:29944]	teneurin-3 isoform 1	CUFF.32814.1	#N/A	#N/A	#N/A	#N/A
CUFF.14355.1	TENM3 (1 of 3)	ENSXMAG00000015765	teneurin transmembrane protein 3 [Source:HGNC Symbol;Acc:29944]	teneurin-3 isoform 2	CUFF.28913.1	#N/A	#N/A	#N/A	#N/A
CUFF.14404.1	TENM3 (1 of 3)	ENSXMAG00000015765	teneurin transmembrane protein 3 [Source:HGNC Symbol;Acc:29944]	odd oz ten-m homolog 3	CUFF.2997.1	#N/A	#N/A	#N/A	adhesin hep_hag family partial
CUFF.5726.1	TFRC (1 of 2)	ENSXMAG00000011028	transferrin receptor (p90, CD71) [Source:HGNC Symbol;Acc:11763]	transferrin receptor protein 1	CUFF.10720.1	#N/A	#N/A	#N/A	protein nlrc3-like
CUFF.21159.1	TGFB2	ENSXMAG00000003188	transforming growth factor, beta 2 [Source:HGNC Symbol;Acc:11768]	transforming growth factor beta-2-like	CUFF.24465.1	#N/A	#N/A	#N/A	#N/A
CUFF.36441.1	TGFB3 (1 of 2)	ENSXMAG00000014713	transforming growth factor, beta 3 [Source:HGNC Symbol;Acc:11769]	transforming growth beta 3	CUFF.39846.1	#N/A	#N/A	#N/A	#N/A
CUFF.32162.1	TGFB3 (2 of 2)	ENSXMAG00000003970	transforming growth factor, beta 3 [Source:HGNC Symbol;Acc:11769]	transforming growth beta 3	CUFF.4846.1	#N/A	#N/A	#N/A	#N/A
CUFF.10782.1	TGFBI	ENSXMAG00000015053	transforming growth factor, beta-induced, 68kDa [Source:HGNC Symbol;Acc:11771]	transforming growth beta- 68kda	CUFF.20218.1	#N/A	#N/A	#N/A	#N/A
CUFF.26626.1	TGFBR2 (2 of 2)	ENSXMAG00000002747	transforming growth factor, beta receptor II (70/80kDa) [Source:HGNC Symbol;Acc:11773]	tgf-beta receptor type-2 isoform 1	CUFF.14644.1	#N/A	#N/A	#N/A	retrotransposable element tf2 155 kda protein type 1-like
CUFF.9720.1	THBD	ENSXMAG00000020057	thrombomodulin [Source:HGNC Symbol;Acc:11784]	thrombomodulin precursor	CUFF.29002.1	#N/A	#N/A	#N/A	#N/A
CUFF.4261.1	THBS2 (1 of 2)	ENSXMAG00000003209	thrombospondin 2 [Source:HGNC Symbol;Acc:11786]	thrombospondin 2	CUFF.14877.1	#N/A	#N/A	#N/A	#N/A
CUFF.4265.1	THBS2 (1 of 2)	ENSXMAG00000003209	thrombospondin 2 [Source:HGNC Symbol;Acc:11786]	thrombospondin-2	CUFF.12746.1	#N/A	#N/A	#N/A	#N/A
CUFF.6212.1	THBS3	ENSXMAG00000005029	thrombospondin 3 [Source:HGNC Symbol;Acc:11787]	thrombospondin 3	CUFF.29026.1	#N/A	#N/A	#N/A	#N/A
CUFF.39201.1	THRAP3 (2 of 2)	ENSXMAG00000014797	thyroid hormone receptor associated protein 3 [Source:HGNC Symbol;Acc:22964]	thyroid hormone receptor-associated protein 3	CUFF.12481.1	#N/A	#N/A	#N/A	#N/A
CUFF.23659.1	TIE1	ENSXMAG00000011265	tyrosine kinase with immunoglobulin-like and EGF-like domains 1 [Source:HGNC Symbol;Acc:11809]	tyrosine-protein kinase receptor tie-1	CUFF.224.1	#N/A	#N/A	#N/A	#N/A
CUFF.35597.1	TLN2 (2 of 2)	ENSXMAG00000003159	talin 2 [Source:HGNC Symbol;Acc:15447]	tln2 protein	CUFF.1878.1	#N/A	#N/A	#N/A	#N/A
CUFF.20882.1	TMEM100 (2 of 3)	ENSXMAG00000019620	transmembrane protein 100 [Source:HGNC Symbol;Acc:25607]	transmembrane protein 100	CUFF.26045.1	#N/A	#N/A	#N/A	#N/A
CUFF.14918.1	TMEM119 (1 of 2)	ENSXMAG00000020288	transmembrane protein 119 [Source:HGNC Symbol;Acc:27884]	transmembrane protein 119	CUFF.34641.1	#N/A	#N/A	#N/A	tumor necrosis factor receptor superfamily member 4-like
CUFF.41116.1	TMEM119 (2 of 2)	ENSXMAG00000020335	transmembrane protein 119 [Source:HGNC Symbol;Acc:27884]	transmembrane protein 119	CUFF.10057.1	#N/A	#N/A	#N/A	#N/A
CUFF.19368.1	TMEM130	ENSXMAG00000003842	transmembrane protein 130 [Source:HGNC Symbol;Acc:25429]	transmembrane protein 130	CUFF.13218.1	#N/A	#N/A	#N/A	#N/A
CUFF.17203.1	TMEM159	ENSXMAG00000000939	transmembrane protein 159 [Source:HGNC Symbol;Acc:30136]	promethin variant 2	CUFF.28687.1	#N/A	#N/A	#N/A	#N/A
CUFF.40560.1	TMEM254	ENSXMAG00000007521	transmembrane protein 254 [Source:HGNC Symbol;Acc:25804]	transmembrane protein c10orf57 homolog	CUFF.3615.1	#N/A	#N/A	#N/A	#N/A
CUFF.3764.1	TMEM26	ENSXMAG00000015737	transmembrane protein 26 [Source:HGNC Symbol;Acc:28550]	transmembrane protein 26	CUFF.11896.1	#N/A	#N/A	#N/A	#N/A
CUFF.36515.1	TMEM41A (2 of 2)	ENSXMAG00000018720	transmembrane protein 41A [Source:HGNC Symbol;Acc:30544]	#N/A	CUFF.17225.1	#N/A	#N/A	#N/A	#N/A
CUFF.39906.1	TMEM59L	ENSXMAG00000012900	transmembrane protein 59-like [Source:HGNC Symbol;Acc:13237]	transmembrane protein 59-like	CUFF.29709.1	#N/A	#N/A	#N/A	#N/A
CUFF.40336.1	TMSB10	ENSXMAG00000010476	thymosin beta 10 [Source:HGNC Symbol;Acc:11879]	tmsb4x protein	CUFF.7625.1	#N/A	#N/A	#N/A	#N/A
CUFF.29119.1	TNC (1 of 2)	ENSXMAG00000004876	tenascin C [Source:HGNC Symbol;Acc:5318]	tenascin precursor	CUFF.17160.1	#N/A	#N/A	#N/A	PREDICTED: hypothetical protein LOC100494072
CUFF.28413.1	TNC (2 of 2)	ENSXMAG00000018617	tenascin C [Source:HGNC Symbol;Acc:5318]	tenascin isoform 1	CUFF.12791.1	#N/A	#N/A	#N/A	#N/A
CUFF.28417.1	TNC (2 of 2)	ENSXMAG00000018617	tenascin C [Source:HGNC Symbol;Acc:5318]	---NA---	CUFF.8942.1	#N/A	#N/A	#N/A	#N/A
CUFF.17440.1	TNFAIP2 (2 of 2)	ENSXMAG00000009580	tumor necrosis factor, alpha-induced protein 2 [Source:HGNC Symbol;Acc:11895]	tumor necrosis factor alpha-induced protein 2	CUFF.40295.1	#N/A	#N/A	#N/A	#N/A
CUFF.15466.1	TNFRSF21	ENSXMAG00000008929	tumor necrosis factor receptor superfamily, member 21 [Source:HGNC Symbol;Acc:13469]	tumor necrosis factor receptor superfamily member 21	CUFF.28730.1	#N/A	#N/A	#N/A	#N/A
CUFF.21777.1	TNNC2 (1 of 2)	ENSXMAG00000016572	troponin C type 2 (fast) [Source:HGNC Symbol;Acc:11944]	troponin skeletal muscle	CUFF.25073.1	#N/A	#N/A	#N/A	#N/A
CUFF.7844.1	TNNI2 (1 of 6)	ENSXMAG00000013409	troponin I type 2 (skeletal, fast) [Source:HGNC Symbol;Acc:11946]	troponin i type 2 ( fast) partial	CUFF.30050.1	#N/A	#N/A	#N/A	#N/A
CUFF.1117.1	TNNI2 (5 of 6)	ENSXMAG00000012818	troponin I type 2 (skeletal, fast) [Source:HGNC Symbol;Acc:11946]	troponin fast	CUFF.36103.1	#N/A	#N/A	#N/A	#N/A
CUFF.6284.1	TNNT3 (1 of 2)	ENSXMAG00000007434	troponin T type 3 (skeletal, fast) [Source:HGNC Symbol;Acc:11950]	fast white muscle troponin t embryonic isoform	CUFF.20189.1	#N/A	#N/A	#N/A	#N/A
CUFF.6287.1	TNNT3 (1 of 2)	ENSXMAG00000007434	troponin T type 3 (skeletal, fast) [Source:HGNC Symbol;Acc:11950]	#N/A	CUFF.26048.1	#N/A	#N/A	#N/A	#N/A
CUFF.4999.1	TNS1 (1 of 2)	ENSXMAG00000009264	tensin 1 [Source:HGNC Symbol;Acc:11973]	tensin 1	CUFF.9980.1	#N/A	#N/A	#N/A	#N/A
CUFF.38923.1	TOX3	ENSXMAG00000016268	TOX high mobility group box family member 3 [Source:HGNC Symbol;Acc:11972]	tox high mobility group box family member 3	CUFF.35587.1	#N/A	#N/A	#N/A	pro-neuregulin- membrane-bound isoform
CUFF.28198.1	TRAM2	ENSXMAG00000003399	translocation associated membrane protein 2 [Source:HGNC Symbol;Acc:16855]	translocation associated membrane protein 2	CUFF.12776.1	#N/A	#N/A	#N/A	#N/A
CUFF.23730.1	TRPC6 (1 of 2)	ENSXMAG00000010842	transient receptor potential cation channel, subfamily C, member 6 [Source:HGNC Symbol;Acc:12338]	---NA---	CUFF.38179.1	#N/A	#N/A	#N/A	#N/A
CUFF.25792.1	TRPV4	ENSXMAG00000008020	transient receptor potential cation channel, subfamily V, member 4 [Source:HGNC Symbol;Acc:18083]	#N/A	CUFF.30130.1	#N/A	#N/A	#N/A	#N/A
CUFF.10542.1	TTC39B	ENSXMAG00000000576	tetratricopeptide repeat domain 39B [Source:HGNC Symbol;Acc:23704]	tetratricopeptide repeat protein 39b-like	CUFF.41495.1	#N/A	#N/A	#N/A	#N/A
CUFF.11855.1	TTN (2 of 3)	ENSXMAG00000013676	titin [Source:HGNC Symbol;Acc:12403]	#N/A	CUFF.10089.1	#N/A	#N/A	#N/A	#N/A
CUFF.35792.1	TTN (3 of 3)	ENSXMAG00000007402	titin [Source:HGNC Symbol;Acc:12403]	novel protein human titin	CUFF.1401.1	#N/A	#N/A	#N/A	#N/A
CUFF.35791.1	TTN (3 of 3)	ENSXMAG00000007402	titin [Source:HGNC Symbol;Acc:12403]	#N/A	CUFF.4820.1	#N/A	#N/A	#N/A	#N/A
CUFF.29463.1	TUBA1A	ENSXMAG00000009348	tubulin, alpha 1a [Source:HGNC Symbol;Acc:20766]	tubulin alpha-1 chain- partial	CUFF.2539.1	#N/A	#N/A	#N/A	---NA---
CUFF.29445.1	TUBA1A	ENSXMAG00000009348	tubulin, alpha 1a [Source:HGNC Symbol;Acc:20766]	alpha 1c	CUFF.20227.1	#N/A	#N/A	#N/A	#N/A
CUFF.28134.1	TULP4 (1 of 2)	ENSXMAG00000003229	tubby like protein 4 [Source:HGNC Symbol;Acc:15530]	tubby-related protein 4	CUFF.21562.1	#N/A	#N/A	#N/A	#N/A
CUFF.33853.1	TULP4 (2 of 2)	ENSXMAG00000015466	tubby like protein 4 [Source:HGNC Symbol;Acc:15530]	tubby-related protein 4-like isoform 2	CUFF.21098.1	#N/A	#N/A	#N/A	#N/A
CUFF.8688.1	TUSC5 (2 of 2)	ENSXMAG00000007781	tumor suppressor candidate 5 [Source:HGNC Symbol;Acc:29592]	tumor suppressor candidate 5 homolog	CUFF.13737.1	#N/A	#N/A	#N/A	#N/A
CUFF.26333.1	TXNDC5	ENSXMAG00000005999	thioredoxin domain containing 5 (endoplasmic reticulum) [Source:HGNC Symbol;Acc:21073]	thioredoxin domain containing 5	CUFF.10823.1	#N/A	#N/A	#N/A	#N/A
CUFF.26806.1	TYR (1 of 2)	ENSXMAG00000011209	tyrosinase [Source:HGNC Symbol;Acc:12442]	tyrosinase	CUFF.31027.1	#N/A	#N/A	#N/A	hypothetical protein AP8-3_18342, partial [Acinetobacter sp. P8-3-8]
CUFF.26841.1	TYR (1 of 2)	ENSXMAG00000011209	tyrosinase [Source:HGNC Symbol;Acc:12442]	tyrosinase	CUFF.2689.1	#N/A	#N/A	#N/A	#N/A
CUFF.25560.1	TYRP1 (2 of 2)	ENSXMAG00000004910	tyrosinase-related protein 1 [Source:HGNC Symbol;Acc:12450]	tyrosinase-related protein 1	CUFF.20924.1	#N/A	#N/A	#N/A	ntpase kap family p-loop domain-containing protein 1-like
CUFF.38037.1	UBTF	ENSXMAG00000008248	upstream binding transcription factor, RNA polymerase I [Source:HGNC Symbol;Acc:12511]	#N/A	CUFF.13644.1	#N/A	#N/A	#N/A	#N/A
CUFF.33755.1	UGGT2	ENSXMAG00000004647	UDP-glucose glycoprotein glucosyltransferase 2 [Source:HGNC Symbol;Acc:15664]	udp-glucose:glycoprotein glucosyltransferase 2	CUFF.14333.1	#N/A	#N/A	#N/A	expressed unknown protein [Ectocarpus siliculosus]
CUFF.33706.1	UGGT2	ENSXMAG00000004647	UDP-glucose glycoprotein glucosyltransferase 2 [Source:HGNC Symbol;Acc:15664]	udp-glucose:glycoprotein glucosyltransferase 2	CUFF.37617.1	#N/A	#N/A	#N/A	#N/A
CUFF.33705.1	UGGT2	ENSXMAG00000004647	UDP-glucose glycoprotein glucosyltransferase 2 [Source:HGNC Symbol;Acc:15664]	udp-glucose:glycoprotein glucosyltransferase 2	CUFF.28034.1	#N/A	#N/A	#N/A	PREDICTED: hypothetical protein [Oryctolagus cuniculus]
CUFF.14976.1	UNC5C (1 of 2)	ENSXMAG00000001669	unc-5 homolog C (C. elegans) [Source:HGNC Symbol;Acc:12569]	netrin receptor unc5c	CUFF.19993.1	#N/A	#N/A	#N/A	ubiquitin-like protein precursor
CUFF.30074.1	VAC14	ENSXMAG00000019459	Vac14 homolog (S. cerevisiae) [Source:HGNC Symbol;Acc:25507]	protein vac14 homolog	CUFF.26725.1	#N/A	#N/A	#N/A	sterile alpha motif domain-containing protein 12
CUFF.16623.1	VANGL2 (2 of 2)	ENSXMAG00000001157	vang-like 2 (van gogh, Drosophila) [Source:HGNC Symbol;Acc:15511]	vang-like protein 2	CUFF.40278.1	#N/A	#N/A	#N/A	#N/A
CUFF.16629.1	VANGL2 (2 of 2)	ENSXMAG00000001157	vang-like 2 (van gogh, Drosophila) [Source:HGNC Symbol;Acc:15511]	vang-like protein 2-like	CUFF.2134.1	#N/A	#N/A	#N/A	#N/A
CUFF.13334.1	VASN (1 of 2)	ENSXMAG00000019734	vasorin [Source:HGNC Symbol;Acc:18517]	vasorin precursor	CUFF.2537.1	#N/A	#N/A	#N/A	hypothetical protein Bm1_17870 [Brugia malayi]
CUFF.12338.1	VCAN	ENSXMAG00000016173	versican [Source:HGNC Symbol;Acc:2464]	versican core protein	CUFF.21342.1	#N/A	#N/A	#N/A	#N/A
CUFF.36146.1	VDR (2 of 2)	ENSXMAG00000018707	vitamin D (1,25- dihydroxyvitamin D3) receptor [Source:HGNC Symbol;Acc:12679]	vitamin d receptor	CUFF.40250.1	#N/A	#N/A	#N/A	PREDICTED: hypothetical protein LOC100712105 [Oreochromis niloticus]
CUFF.32655.1	VIM	ENSXMAG00000016853	vimentin [Source:HGNC Symbol;Acc:12692]	vimentin	CUFF.38565.1	#N/A	#N/A	#N/A	PREDICTED: hypothetical protein LOC100701031 [Oreochromis niloticus]
CUFF.13593.1	VKORC1	ENSXMAG00000013780	vitamin K epoxide reductase complex, subunit 1 [Source:HGNC Symbol;Acc:23663]	vitamin k epoxide reductase complex subunit 1-like protein 1	CUFF.6105.1	#N/A	#N/A	#N/A	#N/A
CUFF.15652.1	VSTM4 (1 of 2)	ENSXMAG00000009478	V-set and transmembrane domain containing 4 [Source:HGNC Symbol;Acc:26470]	chromosome 10 open reading frame 72	CUFF.15990.1	#N/A	#N/A	#N/A	cd44 antigen-like
CUFF.31889.1	VSTM4 (2 of 2)	ENSXMAG00000013584	V-set and transmembrane domain containing 4 [Source:HGNC Symbol;Acc:26470]	uncharacterized ig-like domain-containing protein c10orf72-like	CUFF.38864.1	#N/A	#N/A	#N/A	t-cell surface antigen cd2 precursor
CUFF.14461.1	WBP1L (1 of 2)	ENSXMAG00000000063	WW domain binding protein 1-like [Source:HGNC Symbol;Acc:23510]	outcome predictor in acute leukemia 1-like	CUFF.10955.1	#N/A	#N/A	#N/A	#N/A
CUFF.32274.1	WDR26	ENSXMAG00000004774	WD repeat domain 26 [Source:HGNC Symbol;Acc:21208]	wd repeat-containing protein 26-like	CUFF.1624.1	#N/A	#N/A	#N/A	senescence-associated protein
CUFF.12673.1	WDR37 (1 of 2)	ENSXMAG00000006745	WD repeat domain 37 [Source:HGNC Symbol;Acc:31406]	tripartite motif-containing protein 16-like	CUFF.16710.1	#N/A	#N/A	#N/A	tripartite motif-containing protein 39-like
CUFF.6078.1	WFDC1	ENSXMAG00000000100	WAP four-disulfide core domain 1 [Source:HGNC Symbol;Acc:15466]	wap four-disulfide core domain protein 1-like	CUFF.2129.1	#N/A	#N/A	#N/A	PREDICTED: hypothetical protein LOC100147469 [Equus caballus]
CUFF.4663.1	XDH	ENSXMAG00000003461	xanthine dehydrogenase [Source:HGNC Symbol;Acc:12805]	xanthine dehydrogenase oxidase	CUFF.37494.1	#N/A	#N/A	#N/A	c-c motif chemokine 4-like
CUFF.4610.1	XDH	ENSXMAG00000003461	xanthine dehydrogenase [Source:HGNC Symbol;Acc:12805]	xanthine dehydrogenase oxidase-like	CUFF.12656.1	#N/A	#N/A	#N/A	#N/A
CUFF.21766.1	XPO4	ENSXMAG00000014884	exportin 4 [Source:HGNC Symbol;Acc:17796]	exportin 4	CUFF.20229.1	#N/A	#N/A	#N/A	#N/A
CUFF.20380.1	XYLT2	ENSXMAG00000012122	xylosyltransferase II [Source:HGNC Symbol;Acc:15517]	xylosyltransferase 2	CUFF.34698.1	#N/A	#N/A	#N/A	senescence-associated protein
CUFF.31275.1	YWHAG (1 of 2)	ENSXMAG00000005655	tyrosine 3-monooxygenase/tryptophan 5-monooxygenase activation protein, gamma polypeptide [Source:HGNC Symbol;Acc:12852]	14-3-3 protein gamma	CUFF.32444.1	#N/A	#N/A	#N/A	#N/A
CUFF.15297.1	ZBTB16 (1 of 2)	ENSXMAG00000008853	zinc finger and BTB domain containing 16 [Source:HGNC Symbol;Acc:12930]	zinc finger and btb domain-containing protein 16	CUFF.34519.1	#N/A	#N/A	#N/A	diaphanous homolog 3
CUFF.29944.1	ZCCHC24 (2 of 2)	ENSXMAG00000003180	zinc finger, CCHC domain containing 24 [Source:HGNC Symbol;Acc:26911]	zinc finger cchc domain-containing protein 24	CUFF.5344.1	#N/A	#N/A	#N/A	novel protein
CUFF.13387.1	ZDHHC2	ENSXMAG00000017433	zinc finger, DHHC-type containing 2 [Source:HGNC Symbol;Acc:18469]	palmitoyltransferase zdhhc2	CUFF.3113.1	#N/A	#N/A	#N/A	#N/A
CUFF.26302.1	ZFHX2 (2 of 2)	ENSXMAG00000006194	zinc finger homeobox 2 [Source:HGNC Symbol;Acc:20152]	zinc finger homeobox protein 4	CUFF.28951.1	#N/A	#N/A	#N/A	#N/A
CUFF.27603.1	ZFX	ENSXMAG00000012994	zinc finger protein, X-linked [Source:HGNC Symbol;Acc:12869]	zinc finger x-chromosomal isoform 2	CUFF.30141.1	#N/A	#N/A	#N/A	#N/A
CUFF.18066.1	ZFYVE1 (1 of 2)	ENSXMAG00000006812	zinc finger, FYVE domain containing 1 [Source:HGNC Symbol;Acc:13180]	zinc finger fyve domain-containing protein 1	CUFF.40089.1	#N/A	#N/A	#N/A	PREDICTED: hypothetical protein LOC100695475 [Oreochromis niloticus]
CUFF.24440.1	ZHX2 (2 of 2)	ENSXMAG00000001496	zinc fingers and homeoboxes 2 [Source:HGNC Symbol;Acc:18513]	#N/A	CUFF.3236.1	#N/A	#N/A	#N/A	herv-h ltr-associating protein 2 precursor
CUFF.31458.1	ZHX3 (2 of 2)	ENSXMAG00000009597	zinc fingers and homeoboxes 3 [Source:HGNC Symbol;Acc:15935]	zinc fingers and homeoboxes protein 3	CUFF.41448.1	#N/A	#N/A	#N/A	#N/A
CUFF.35815.1	ZIC2	ENSXMAG00000010995	Zic family member 2 [Source:HGNC Symbol;Acc:12873]	zinc finger protein zic 2	CUFF.19998.1	#N/A	#N/A	#N/A	ubiquitin-like protein precursor
CUFF.33393.1	ZIC3	ENSXMAG00000013404	Zic family member 3 [Source:HGNC Symbol;Acc:12874]	zinc finger protein zic 3	CUFF.22970.1	#N/A	#N/A	#N/A	mucin-15 precursor
CUFF.29999.1	ZMIZ1 (1 of 2)	ENSXMAG00000003163	zinc finger, MIZ-type containing 1 [Source:HGNC Symbol;Acc:16493]	zinc miz-type containing 1	CUFF.12786.1	#N/A	#N/A	#N/A	#N/A
CUFF.30371.1	ZNF292 (2 of 2)	ENSXMAG00000007876	zinc finger protein 292 [Source:HGNC Symbol;Acc:18410]	zinc finger protein 292	CUFF.31950.1	#N/A	#N/A	#N/A	protein pof1b-like
CUFF.39347.1	ZNF521	ENSXMAG00000016577	zinc finger protein 521 [Source:HGNC Symbol;Acc:24605]	zinc finger protein 521	CUFF.13763.1	#N/A	#N/A	#N/A	#N/A
CUFF.28361.1	ZNF703 (2 of 2)	ENSXMAG00000018678	zinc finger protein 703 [Source:HGNC Symbol;Acc:25883]	zinc finger protein 503	CUFF.33500.1	#N/A	#N/A	#N/A	hypothetical loc570390
CUFF.16867.1	#N/A	ENSXMAG00000000177	0	alpha-type globin	CUFF.21536.1	#N/A	#N/A	#N/A	senescence-associated protein
CUFF.7489.1	#N/A	ENSXMAG00000005342	0	#N/A	CUFF.12816.1	#N/A	#N/A	#N/A	#N/A
CUFF.36371.1	#N/A	ENSXMAG00000014358	0	ras-related protein rab-15-like	CUFF.14829.1	#N/A	#N/A	#N/A	#N/A
CUFF.945.1	#N/A	ENSXMAG00000015200	0	sperm plasma glycoprotein 120	CUFF.23957.1	#N/A	#N/A	#N/A	#N/A
CUFF.10524.1	#N/A	ENSXMAG00000015200	0	sperm plasma glycoprotein 120	CUFF.6197.1	#N/A	#N/A	#N/A	niban-like protein 1-like
CUFF.17415.1	#N/A	ENSXMAG00000012217	0	solute carrier family 22 member 5-like	CUFF.19986.1	#N/A	#N/A	#N/A	ubiquitin-like protein
CUFF.32611.1	#N/A	ENSXMAG00000016754	0	myomesin-1	CUFF.896.1	#N/A	#N/A	#N/A	interleukin-1 receptor-like 1-like
CUFF.41295.1	#N/A	ENSXMAG00000016045	0	gtp cyclohydrolase 1-like	CUFF.6853.1	#N/A	#N/A	#N/A	#N/A
CUFF.31672.1	#N/A	ENSXMAG00000018460	0	low quality protein: obscurin	CUFF.10046.1	#N/A	#N/A	#N/A	#N/A
CUFF.24853.1	#N/A	ENSXMAG00000016843	0	collagen alpha-1 chain-like	CUFF.3351.1	#N/A	#N/A	#N/A	#N/A
CUFF.41326.1	#N/A	ENSXMAG00000016045	0	gtp cyclohydrolase 1-like	CUFF.18760.1	#N/A	#N/A	#N/A	PREDICTED: hypothetical protein LOC100702017 [Oreochromis niloticus]
CUFF.32606.1	#N/A	ENSXMAG00000016754	0	myomesin-1 isoform 2	CUFF.37286.1	#N/A	#N/A	#N/A	#N/A
CUFF.25731.1	#N/A	ENSXMAG00000007679	0	solute carrier family facilitated glucose transporter member 11-like	CUFF.25465.1	#N/A	#N/A	#N/A	PREDICTED: hypothetical protein LOC100707830 [Oreochromis niloticus]
CUFF.31807.1	#N/A	ENSXMAG00000013386	0	neuropeptides capa receptor-like	CUFF.19071.1	#N/A	#N/A	#N/A	#N/A
CUFF.22538.1	#N/A	ENSXMAG00000011006	0	neurexin 2a	CUFF.27479.1	#N/A	#N/A	#N/A	#N/A
CUFF.25730.1	#N/A	ENSXMAG00000007668	0	solute carrier family facilitated glucose transporter member 11-like	CUFF.11492.1	#N/A	#N/A	#N/A	novel protein
CUFF.36498.1	#N/A	ENSXMAG00000015610	0	low quality protein: neurexin-3a-alpha-like	CUFF.25297.1	#N/A	#N/A	#N/A	#N/A
CUFF.35796.1	#N/A	ENSXMAG00000007447	0	#N/A	CUFF.20050.1	#N/A	#N/A	#N/A	chromosome 20 open reading frame 27
CUFF.12631.1	#N/A	ENSXMAG00000020186	0	e3 ubiquitin isg15 ligase trim25-like	CUFF.12533.1	#N/A	#N/A	#N/A	transcription factor etv6
CUFF.4423.1	#N/A	ENSXMAG00000004051	0	myosin heavy chain	CUFF.31443.1	#N/A	#N/A	#N/A	src-like-adaptor 2
CUFF.33581.1	#N/A	ENSXMAG00000003979	0	ox-2 membrane glyco	CUFF.7439.1	#N/A	#N/A	#N/A	#N/A
CUFF.4311.1	#N/A	ENSXMAG00000004051	0	myosin heavy chain	CUFF.29745.1	#N/A	#N/A	#N/A	#N/A
CUFF.31671.1	#N/A	ENSXMAG00000018460	0	cytoskeletal calmodulin and titin-interacting	CUFF.14920.1	#N/A	#N/A	#N/A	p-selectin glycoprotein ligand 1-like
CUFF.24850.1	#N/A	ENSXMAG00000016843	0	collagen alpha-1 chain-like	CUFF.17807.1	#N/A	#N/A	#N/A	#N/A
CUFF.24898.1	#N/A	ENSXMAG00000016843	0	#N/A	CUFF.21047.1	#N/A	#N/A	#N/A	#N/A
CUFF.4416.1	#N/A	ENSXMAG00000004051	0	myosin heavy fast skeletal muscle-like	CUFF.22099.1	#N/A	#N/A	#N/A	lipopolysaccharide-induced tumor necrosis factor-alpha factor homolog
CUFF.40968.1	#N/A	ENSXMAG00000017087	0	stromal cell derived factor 2-like protein	CUFF.7301.1	#N/A	#N/A	#N/A	short-chain dehydrogenase reductase sdr
CUFF.4436.1	#N/A	ENSXMAG00000004051	0	myosin heavy chain	CUFF.21686.1	#N/A	#N/A	#N/A	#N/A
CUFF.25726.1	#N/A	ENSXMAG00000007668	0	solute carrier family facilitated glucose transporter member 11-like	CUFF.1044.1	#N/A	#N/A	#N/A	#N/A
CUFF.25732.1	#N/A	ENSXMAG00000007668	0	solute carrier family facilitated glucose transporter member 11-like	CUFF.1351.1	#N/A	#N/A	#N/A	#N/A
CUFF.4918.1	#N/A	ENSXMAG00000017386	0	hemoglobin beta chain	CUFF.9640.1	#N/A	#N/A	#N/A	#N/A
CUFF.16165.1	#N/A	ENSXMAG00000001918	0	#N/A	CUFF.35577.1	#N/A	#N/A	#N/A	#N/A
CUFF.17448.1	#N/A	ENSXMAG00000014658	0	parvalbumin	CUFF.37291.1	#N/A	#N/A	#N/A	protein g7d-like
CUFF.1222.1	#N/A	ENSXMAG00000006234	0	fast skeletal muscle myosin heavy chain	CUFF.8641.1	#N/A	#N/A	#N/A	#N/A
CUFF.28894.1	#N/A	ENSXMAG00000018011	0	myosin binding protein h	CUFF.27898.1	#N/A	#N/A	#N/A	#N/A
CUFF.13352.1	#N/A	ENSXMAG00000011932	0	dehydrogenase reductase sdr family member 11-like	CUFF.3768.1	#N/A	#N/A	#N/A	#N/A
CUFF.9087.1	#N/A	ENSXMAG00000014225	0	ras-related protein rab-34 isoform 1	CUFF.18311.1	#N/A	#N/A	#N/A	transmembrane protein 238-like
CUFF.1274.1	#N/A	ENSXMAG00000004051	0	myosin heavy chain	CUFF.635.1	#N/A	#N/A	#N/A	#N/A
CUFF.1498.1	#N/A	ENSXMAG00000013644	0	dehydrogenase reductase sdr family member 11-like	CUFF.17443.1	#N/A	#N/A	#N/A	pleckstrin homology domain-containing family g member 3-like
CUFF.31669.1	#N/A	ENSXMAG00000018460	0	cytoskeletal calmodulin and titin-interacting	CUFF.5997.1	#N/A	#N/A	#N/A	slam family member 7-like
CUFF.29138.1	#N/A	ENSXMAG00000016329	0	cop9 signalosome complex subunit 6	CUFF.11765.1	#N/A	#N/A	#N/A	protein fam101a-like
CUFF.25345.1	#N/A	ENSXMAG00000015025	0	alpha cardiac muscle 1	CUFF.5238.1	#N/A	#N/A	#N/A	PREDICTED: hypothetical protein LOC100698781 [Oreochromis niloticus]
CUFF.1221.1	#N/A	ENSXMAG00000010923	0	hemoglobin subunit alpha	CUFF.11951.1	#N/A	#N/A	#N/A	#N/A
CUFF.30061.1	#N/A	ENSXMAG00000012708	0	tetraspanin 10	CUFF.22269.1	#N/A	#N/A	#N/A	#N/A
CUFF.27626.1	#N/A	ENSXMAG00000016340	0	kelch-like protein 31-like	CUFF.5646.1	#N/A	#N/A	#N/A	#N/A
CUFF.1270.1	#N/A	ENSXMAG00000004051	0	myosin heavy chain	CUFF.36957.1	#N/A	#N/A	#N/A	#N/A
CUFF.20260.1	#N/A	ENSXMAG00000017516	0	low quality protein: protocadherin-16-like	CUFF.29738.1	#N/A	#N/A	#N/A	#N/A
CUFF.38222.1	#N/A	ENSXMAG00000005337	0	zinc finger protein glis1	CUFF.30937.1	#N/A	#N/A	#N/A	#N/A
CUFF.4617.1	#N/A	ENSXMAG00000003562	0	tetraspanin 7	CUFF.18798.1	#N/A	#N/A	#N/A	PREDICTED: hypothetical protein LOC100708242 [Oreochromis niloticus]
CUFF.31499.1	#N/A	ENSXMAG00000010195	0	dynein heavy chain axonemal	CUFF.20400.1	#N/A	#N/A	#N/A	PREDICTED: uncharacterized protein LOC101063277 [Takifugu rubripes]
CUFF.16868.1	#N/A	ENSXMAG00000000179	0	hemoglobin subunit beta	CUFF.6302.1	#N/A	#N/A	#N/A	PREDICTED: hypothetical protein LOC100710086 [Oreochromis niloticus]
CUFF.16861.1	#N/A	ENSXMAG00000000181	0	hemoglobin alpha chain	CUFF.21873.1	#N/A	#N/A	#N/A	#N/A
CUFF.12089.1	#N/A	ENSXMAG00000012184	0	caspase 3	CUFF.21338.1	#N/A	#N/A	#N/A	proline-rich nuclear receptor coactivator 1
CUFF.1220.1	#N/A	ENSXMAG00000010904	0	hemoglobin subunit beta
CUFF.14405.1	#N/A	ENSXMAG00000000115	0	solute carrier family facilitated glucose transporter member 9-like
CUFF.36703.1	#N/A	ENSXMAG00000010134	0	tetratricopeptide repeat protein 39b-like
CUFF.34149.1	#N/A	ENSXMAG00000009184	0	aldose reductase
CUFF.37468.1	#N/A	ENSXMAG00000019029	0	actinodin3 precursor
CUFF.6790.1	#N/A	ENSXMAG00000001953	0	myelin-oligodendrocyte glycoprotein precursor
CUFF.21147.1	#N/A	ENSXMAG00000003149	0	bscl2 protein
CUFF.25883.1	#N/A	ENSXMAG00000002309	0	anosmin- precursor
CUFF.10048.1	#N/A	ENSXMAG00000000184	0	novel synuclein domain containing protein (zgc:110133)
CUFF.25884.1	#N/A	ENSXMAG00000002309	0	anosmin- precursor
CUFF.11577.1	#N/A	ENSXMAG00000010441	0	vinculin
CUFF.17007.1	#N/A	ENSXMAG00000018184	0	hhip-like protein 1
CUFF.22803.1	#N/A	ENSXMAG00000017852	0	ataxin 1-like
CUFF.30124.1	#N/A	ENSXMAG00000009961	0	glutathione s-transferase mu 3
CUFF.22714.1	#N/A	ENSXMAG00000008459	0	actinodin1 precursor
CUFF.25221.1	#N/A	ENSXMAG00000003727	0	lumican
CUFF.22767.1	#N/A	ENSXMAG00000017069	0	macrophage colony-stimulating factor 2
CUFF.11162.1	#N/A	ENSXMAG00000014799	0	rap1 gtpase-gdp dissociation stimulator 1-like
CUFF.5924.1	#N/A	ENSXMAG00000013376	0	endothelin receptor b1
CUFF.22535.1	#N/A	ENSXMAG00000011006	0	neurexin 2a
CUFF.26889.1	#N/A	ENSXMAG00000000618	0	retinol dehydrogenase 11-like
CUFF.6668.1	#N/A	ENSXMAG00000019793	0	transposase-like
CUFF.40378.1	#N/A	ENSXMAG00000006388	0	3-oxo-5-alpha-steroid 4-dehydrogenase 2
CUFF.2984.1	#N/A	ENSXMAG00000000817	0	fh1 fh2 domain-containing protein 3-like
CUFF.1437.1	#N/A	ENSXMAG00000019436	0	e3 ubiquitin-protein ligase trim21-like
CUFF.11854.1	#N/A	ENSXMAG00000002541	0	guanine nucleotide-binding protein g g g subunit gamma-5-like
CUFF.23254.1	#N/A	ENSXMAG00000014499	0	oocyte zinc finger protein 6-like
CUFF.8192.1	#N/A	ENSXMAG00000006973	0	spondin-1 precursor
CUFF.34583.1	#N/A	ENSXMAG00000010976	0	beta
CUFF.7419.1	#N/A	ENSXMAG00000000509	0	connexin
CUFF.38108.1	#N/A	ENSXMAG00000008686	0	melanoregulin
CUFF.33269.1	#N/A	ENSXMAG00000008678	0	sodium calcium exchanger 1-like
CUFF.21916.1	#N/A	ENSXMAG00000020208	0	cytochrome family subfamily polypeptide 1
CUFF.33271.1	#N/A	ENSXMAG00000014981	0	#N/A
CUFF.12263.1	#N/A	ENSXMAG00000006369	0	prolactin receptor-like
CUFF.33273.1	#N/A	ENSXMAG00000008678	0	sodium calcium exchanger 1-like
CUFF.20880.1	#N/A	ENSXMAG00000016933	0	#N/A
CUFF.1832.1	#N/A	ENSXMAG00000008657	0	protein cyr61
CUFF.2424.1	#N/A	ENSXMAG00000007329	0	calumenin
CUFF.7408.1	#N/A	ENSXMAG00000000509	0	gap junction alpha 45kda (connexin 45)
CUFF.7182.1	#N/A	ENSXMAG00000012544	0	novel protein
CUFF.27521.1	#N/A	ENSXMAG00000012719	0	transmembrane protein 47
CUFF.11637.1	#N/A	ENSXMAG00000005039	0	fibulin-7 isoform 1
CUFF.27786.1	#N/A	ENSXMAG00000008762	0	collagen type i alpha 1
CUFF.11708.1	#N/A	ENSXMAG00000006919	0	glutathione s-transferase
CUFF.5080.1	#N/A	ENSXMAG00000008753	0	e3 ubiquitin-protein ligase uhrf1
CUFF.8191.1	#N/A	ENSXMAG00000006973	0	spondin-1 precursor
CUFF.29141.1	#N/A	ENSXMAG00000004141	0	kielin chordin-like
CUFF.31467.1	#N/A	ENSXMAG00000015953	0	tubulin alpha
CUFF.11725.1	#N/A	ENSXMAG00000006130	0	st3gal i-related alpha -sialyltransferase
CUFF.5026.1	#N/A	ENSXMAG00000005026	0	non-erythrocytic 1
CUFF.20365.1	#N/A	ENSXMAG00000007688	0	eh domain-containing protein 3
CUFF.40492.1	#N/A	ENSXMAG00000006821	0	#N/A
CUFF.14247.1	#N/A	ENSXMAG00000014423	0	aortic smooth muscle
CUFF.23837.1	#N/A	ENSXMAG00000012965	0	pyrroline-5-carboxylate reductase 2-like
CUFF.40077.1	#N/A	ENSXMAG00000013381	0	transducin-like enhancer protein 1-like
CUFF.3314.1	#N/A	ENSXMAG00000001750	0	novel krab box and zinc c2h2 type domain containing protein
CUFF.7860.1	#N/A	ENSXMAG00000011665	0	zinc finger protein 850-like
CUFF.16658.1	#N/A	ENSXMAG00000001451	0	gtpase imap family member 7-like
CUFF.19690.1	#N/A	ENSXMAG00000013066	0	apoptosis-enhancing nuclease
CUFF.14004.1	#N/A	ENSXMAG00000018534	0	sulfotransferase 1c1-like
CUFF.38978.1	#N/A	ENSXMAG00000016729	0	growth arrest-specific protein 1-like
CUFF.40213.1	#N/A	ENSXMAG00000019497	0	btb poz domain-containing protein kctd12-like
CUFF.7549.1	#N/A	ENSXMAG00000005560	0	globoside alpha- -n-acetylgalactosaminyltransferase 1
CUFF.9904.1	#N/A	ENSXMAG00000009337	0	filamin-c isoform 2
CUFF.25079.1	#N/A	ENSXMAG00000001785	0	anthrax toxin receptor 1
CUFF.24287.1	#N/A	ENSXMAG00000015527	0	#N/A
CUFF.20822.1	#N/A	ENSXMAG00000020185	0	thiosulfate sulfurtransferase rhodanese-like domain-containing protein 1-like
CUFF.8683.1	#N/A	ENSXMAG00000007886	0	protein-tyrosine sulfotransferase 1
CUFF.35654.1	#N/A	ENSXMAG00000003144	0	tropomyosin alpha-1 chain isoform 3
CUFF.3636.1	#N/A	ENSXMAG00000017114	0	mitochondrial ornithine transporter 1
CUFF.15244.1	#N/A	ENSXMAG00000001667	0	forkhead box protein n3
CUFF.35775.1	#N/A	ENSXMAG00000007154	0	collagen type xviii alpha 1
CUFF.27446.1	#N/A	ENSXMAG00000001202	0	ankyrin repeat domain-containing protein 50
CUFF.29142.1	#N/A	ENSXMAG00000004141	0	kielin chordin-like
CUFF.5010.1	#N/A	ENSXMAG00000005026	0	spectrin beta brain 1 isoform 1
CUFF.6193.1	#N/A	ENSXMAG00000008740	0	hyaluronan and proteoglycan link protein 1
CUFF.31478.1	#N/A	ENSXMAG00000015953	0	tubulin alpha-1a chain
CUFF.11918.1	#N/A	ENSXMAG00000012961	0	transmembrane protein with egf-like and two follistatin-like domains 1
CUFF.39003.1	#N/A	ENSXMAG00000016539	0	btb poz domain-containing protein kctd15-like
CUFF.11280.1	#N/A	ENSXMAG00000001997	0	probable glutamate receptor-like
CUFF.35183.1	#N/A	ENSXMAG00000010541	0	#N/A
CUFF.21201.1	#N/A	ENSXMAG00000006796	0	homeobox protein msh-c-like
CUFF.25556.1	#N/A	ENSXMAG00000004247	0	rho-related gtp-binding protein
CUFF.33564.1	#N/A	ENSXMAG00000019108	0	chondroitin sulfate proteoglycan 5-like
CUFF.11011.1	#N/A	ENSXMAG00000000447	0	sh3 domain-binding protein 5
CUFF.9941.1	#N/A	ENSXMAG00000009337	0	#N/A
CUFF.15655.1	#N/A	ENSXMAG00000002976	0	transmembrane protein 110
CUFF.41035.1	#N/A	ENSXMAG00000017770	0	selenoprotein m precursor
CUFF.30910.1	#N/A	ENSXMAG00000008694	0	PREDICTED: hypothetical protein LOC100694912 [Oreochromis niloticus]
CUFF.31321.1	#N/A	ENSXMAG00000015372	0	myosin x
CUFF.1469.1	#N/A	ENSXMAG00000016016	0	platelet derived growth factor receptor alpha
CUFF.25202.1	#N/A	ENSXMAG00000003273	0	transmembrane protein 198-b-like
CUFF.6722.1	#N/A	ENSXMAG00000017845	0	iq motif and sec7 domain-containing protein 1-like
CUFF.34725.1	#N/A	ENSXMAG00000011660	0	cd209 antigen-like protein d
CUFF.40104.1	#N/A	ENSXMAG00000008322	0	protocadherin alpha-c2-like
CUFF.21034.1	#N/A	ENSXMAG00000011780	0	myosin ic
CUFF.6259.1	#N/A	ENSXMAG00000004511	0	spectrin beta 2
CUFF.34805.1	#N/A	ENSXMAG00000019586	0	unnamed protein product [Tetraodon nigroviridis]
CUFF.24553.1	#N/A	ENSXMAG00000014193	0	tumor necrosis factor receptor superfamily member 16-like
CUFF.36586.1	#N/A	ENSXMAG00000009678	0	swi snf-related matrix-associated actin-dependent regulator of chromatin subfamily a member 5
CUFF.37017.1	#N/A	ENSXMAG00000002650	0	catenin beta-1
CUFF.25528.1	#N/A	#N/A	#N/A	#N/A
CUFF.24579.1	#N/A	#N/A	#N/A	#N/A
CUFF.20750.1	#N/A	#N/A	#N/A	#N/A
CUFF.33556.1	#N/A	#N/A	#N/A	#N/A
CUFF.33094.1	#N/A	#N/A	#N/A	#N/A
CUFF.26166.1	#N/A	#N/A	#N/A	#N/A
CUFF.20373.1	#N/A	#N/A	#N/A	#N/A
CUFF.20223.1	#N/A	#N/A	#N/A	#N/A
CUFF.37948.1	#N/A	#N/A	#N/A	#N/A
CUFF.30860.1	#N/A	#N/A	#N/A	#N/A
CUFF.36534.1	#N/A	#N/A	#N/A	#N/A
CUFF.26164.1	#N/A	#N/A	#N/A	retinoid x gamma
CUFF.957.1	#N/A	#N/A	#N/A	#N/A
CUFF.30500.1	#N/A	#N/A	#N/A	#N/A
CUFF.26746.1	#N/A	#N/A	#N/A	---NA---
CUFF.40969.1	#N/A	#N/A	#N/A	#N/A
CUFF.2637.1	#N/A	#N/A	#N/A	#N/A
CUFF.33872.1	#N/A	#N/A	#N/A	#N/A
CUFF.10144.1	#N/A	#N/A	#N/A	#N/A
CUFF.2633.1	#N/A	#N/A	#N/A	#N/A
CUFF.23770.1	#N/A	#N/A	#N/A	nilt2 leucocyte receptor
CUFF.27063.1	#N/A	#N/A	#N/A	#N/A
CUFF.33875.1	#N/A	#N/A	#N/A	---NA---
CUFF.26473.1	#N/A	#N/A	#N/A	#N/A
CUFF.17598.1	#N/A	#N/A	#N/A	#N/A
CUFF.26748.1	#N/A	#N/A	#N/A	#N/A
CUFF.31791.1	#N/A	#N/A	#N/A	#N/A
CUFF.35432.1	#N/A	#N/A	#N/A	phospholipase membrane-associated-like
CUFF.31712.1	#N/A	#N/A	#N/A	#N/A
CUFF.4179.1	#N/A	#N/A	#N/A	gdnf family receptor alpha-1-like
CUFF.4528.1	#N/A	#N/A	#N/A	retrotransposable element tf2 155 kda protein type 1-like
CUFF.4535.1	#N/A	#N/A	#N/A	retrotransposable element tf2 155 kda protein type 1-like
CUFF.18029.1	#N/A	#N/A	#N/A	#N/A
CUFF.33725.1	#N/A	#N/A	#N/A	#N/A
CUFF.35241.1	#N/A	#N/A	#N/A	PREDICTED: hypothetical protein LOC100693215 [Oreochromis niloticus]
CUFF.2554.1	#N/A	#N/A	#N/A	aryl hydrocarbon receptor nuclear translocator 2
CUFF.2880.1	#N/A	#N/A	#N/A	#N/A
CUFF.23179.1	#N/A	#N/A	#N/A	#N/A
CUFF.12274.1	#N/A	#N/A	#N/A	---NA---
CUFF.6512.1	#N/A	#N/A	#N/A	transposable element tcb2 transposase
CUFF.2639.1	#N/A	#N/A	#N/A	#N/A
CUFF.15302.1	#N/A	#N/A	#N/A	#N/A
CUFF.26549.1	#N/A	#N/A	#N/A	#N/A
CUFF.5785.1	#N/A	#N/A	#N/A	PREDICTED: nesprin-2-like [Takifugu rubripes]
CUFF.2638.1	#N/A	#N/A	#N/A	#N/A
CUFF.11752.1	#N/A	#N/A	#N/A	angiopoietin 1
CUFF.35909.1	#N/A	#N/A	#N/A	#N/A
CUFF.24613.1	#N/A	#N/A	#N/A	#N/A
CUFF.5789.1	#N/A	#N/A	#N/A	PREDICTED: nesprin-2-like [Takifugu rubripes]
CUFF.6791.1	#N/A	#N/A	#N/A	#N/A
CUFF.12952.1	#N/A	#N/A	#N/A	#N/A
CUFF.37715.1	#N/A	#N/A	#N/A	#N/A
CUFF.30481.1	#N/A	#N/A	#N/A	#N/A
CUFF.5354.1	#N/A	#N/A	#N/A	actinodin2 precursor
CUFF.14013.1	#N/A	#N/A	#N/A	aquaporin 11
CUFF.35039.1	#N/A	#N/A	#N/A	#N/A
CUFF.3623.1	#N/A	#N/A	#N/A	#N/A
CUFF.4207.1	#N/A	#N/A	#N/A	#N/A
CUFF.7568.1	#N/A	#N/A	#N/A	#N/A
CUFF.25860.1	#N/A	#N/A	#N/A	#N/A
CUFF.3573.1	#N/A	#N/A	#N/A	spectrin repeat nuclear envelope 2
CUFF.33722.1	#N/A	#N/A	#N/A	#N/A
CUFF.33185.1	#N/A	#N/A	#N/A	#N/A
CUFF.29836.1	#N/A	#N/A	#N/A	alpha- -mannosyl-glycoprotein 4-beta-n-acetylglucosaminyltransferase b-like
CUFF.5071.1	#N/A	#N/A	#N/A	#N/A
CUFF.39225.1	#N/A	#N/A	#N/A	#N/A
CUFF.18755.1	#N/A	#N/A	#N/A	#N/A
CUFF.39858.1	#N/A	#N/A	#N/A	ras association domain-containing protein 8-like
CUFF.32455.1	#N/A	#N/A	#N/A	#N/A
CUFF.559.1	#N/A	#N/A	#N/A	#N/A
CUFF.5116.1	#N/A	#N/A	#N/A	#N/A
CUFF.22298.1	#N/A	#N/A	#N/A	coiled-coil domain-containing protein 18
CUFF.23928.1	#N/A	#N/A	#N/A	#N/A
CUFF.5772.1	#N/A	#N/A	#N/A	#N/A
CUFF.28396.1	#N/A	#N/A	#N/A	#N/A
CUFF.16783.1	#N/A	#N/A	#N/A	#N/A
CUFF.31470.1	#N/A	#N/A	#N/A	#N/A
CUFF.36114.1	#N/A	#N/A	#N/A	#N/A
CUFF.25881.1	#N/A	#N/A	#N/A	PREDICTED: hypothetical protein LOC100693244 [Oreochromis niloticus]
CUFF.5172.1	#N/A	#N/A	#N/A	#N/A
CUFF.29941.1	#N/A	#N/A	#N/A	#N/A
CUFF.36093.1	#N/A	#N/A	#N/A	cytokine-like protein 1 precursor
CUFF.40323.1	#N/A	#N/A	#N/A	#N/A
CUFF.28251.1	#N/A	#N/A	#N/A	collagen alpha-2 chain-like
CUFF.27840.1	#N/A	#N/A	#N/A	protein cyr61-like
CUFF.35769.1	#N/A	#N/A	#N/A	#N/A
CUFF.24883.1	#N/A	#N/A	#N/A	#N/A
CUFF.13052.1	#N/A	#N/A	#N/A	#N/A
CUFF.4853.1	#N/A	#N/A	#N/A	rho gtpase-activating protein 7-like
CUFF.9694.1	#N/A	#N/A	#N/A	#N/A
CUFF.30764.1	#N/A	#N/A	#N/A	#N/A
CUFF.17085.1	#N/A	#N/A	#N/A	#N/A
CUFF.6619.1	#N/A	#N/A	#N/A	#N/A
CUFF.27836.1	#N/A	#N/A	#N/A	PREDICTED: hypothetical protein LOC568650 [Danio rerio]
CUFF.10636.1	#N/A	#N/A	#N/A	latent-transforming growth factor beta-binding protein 1 isoform 2
CUFF.29943.1	#N/A	#N/A	#N/A	#N/A
CUFF.21971.1	#N/A	#N/A	#N/A	bcl-2-modifying factor
CUFF.20775.1	#N/A	#N/A	#N/A	#N/A
CUFF.32187.1	#N/A	#N/A	#N/A	PREDICTED: hypothetical protein LOC100270729 [Danio rerio]
CUFF.16744.1	#N/A	#N/A	#N/A	#N/A
CUFF.14840.1	#N/A	#N/A	#N/A	#N/A
CUFF.8232.1	#N/A	#N/A	#N/A	acyl- -binding protein
CUFF.28783.1	#N/A	#N/A	#N/A	#N/A
CUFF.38909.1	#N/A	#N/A	#N/A	#N/A

## Sheet: Table S2(tvcv_Go)
GO-ID 372 (TV vs.CV)	Term	Category	FDR	P-Value	Fold enrichemnt	#Test	#Ref	#notAnnotTest	#notAnnotRef	Over/Under
GO:0005576	extracellular region	C	1.74943e-26	1.19033e-30	2.66	186	1039	1021	16920	over
GO:0044421	extracellular region part	C	4.6197e-24	6.28659e-28	3.07842	138	667	1069	17292	over
GO:0031012	extracellular matrix	C	2.90847e-23	5.93686e-27	3.7023	106	426	1101	17533	over
GO:0005578	proteinaceous extracellular matrix	C	4.30219e-21	1.1709e-24	3.95019	90	339	1117	17620	over
GO:0005581	collagen	C	2.37265e-20	9.68626e-24	10.0793	42	62	1165	17897	over
GO:0044420	extracellular matrix part	C	9.7513e-15	5.30792e-18	4.30325	59	204	1148	17755	over
GO:0005615	extracellular space	C	6.33085e-12	7.32289e-15	2.89418	78	401	1129	17558	over
GO:0005583	fibrillar collagen	C	2.1009e-09	3.57369e-12	20.2896	15	11	1192	17948	over
GO:0030934	anchoring collagen	C	1.64088e-05	5.35907e-08	22.3186	9	6	1198	17953	over
GO:0005788	endoplasmic reticulum lumen	C	2.84438e-05	1.02573e-07	5.14003	19	55	1188	17904	over
GO:0005833	hemoglobin complex	C	9.20737e-05	4.08416e-07	89.2742	6	1	1201	17958	over
GO:0033162	melanosome membrane	C	9.20737e-05	4.08416e-07	89.2742	6	1	1201	17958	over
GO:0045009	chitosome	C	9.20737e-05	4.08416e-07	89.2742	6	1	1201	17958	over
GO:0005588	collagen type V	C	0.000740017	5.58902e-06	74.3952	5	1	1202	17958	over
GO:0005593	FACIT collagen	C	0.00123097	1.03858e-05	22.3186	6	4	1201	17955	over
GO:0005886	plasma membrane	C	0.00152062	1.33469e-05	1.27692	279	3251	928	14708	over
GO:0071944	cell periphery	C	0.00415862	4.47072e-05	1.25167	284	3376	923	14583	over
GO:0005865	striated muscle thin filament	C	0.00549604	6.46945e-05	6.37673	9	21	1198	17938	over
GO:0030017	sarcomere	C	0.00625613	7.69149e-05	2.38065	28	175	1179	17784	over
GO:0030016	myofibril	C	0.00625613	7.77814e-05	2.2249	32	214	1175	17745	over
GO:0015629	actin cytoskeleton	C	0.00625613	7.8324e-05	1.73685	60	514	1147	17445	over
GO:0005882	intermediate filament	C	0.00863411	0.000116907	3.6545	14	57	1193	17902	over
GO:0043292	contractile fiber	C	0.0101843	0.000142748	2.14473	32	222	1175	17737	over
GO:0044449	contractile fiber part	C	0.011874	0.000179358	2.21278	29	195	1178	17764	over
GO:0005595	collagen type XII	C	0.0147475	0.000249181	inf	3	0	1204	17959	over
GO:0097136	Bcl-2 family protein complex	C	0.0147475	0.000249181	inf	3	0	1204	17959	over
GO:0016459	myosin complex	C	0.0256198	0.000507271	2.71982	17	93	1190	17866	over
GO:0005592	collagen type XI	C	0.0396242	0.000892401	14.879	4	4	1203	17955	over
GO:0042470	melanosome	C	0.0466416	0.00116786	2.58766	16	92	1191	17867	over
GO:0048770	pigment granule	C	0.0466416	0.00116786	2.58766	16	92	1191	17867	over
GO:0045111	intermediate filament cytoskeleton	C	0.049826	0.00125777	2.47984	17	102	1190	17857	over
GO:0005201	extracellular matrix structural constituent	F	5.25326e-17	2.50206e-20	10.9976	34	46	1173	17913	over
GO:0048407	platelet-derived growth factor binding	F	5.73063e-07	1.24774e-09	23.3813	11	7	1196	17952	over
GO:0005509	calcium ion binding	F	8.4309e-07	1.89304e-09	2.03822	90	657	1117	17302	over
GO:0030246	carbohydrate binding	F	1.46262e-05	3.98073e-08	2.52274	49	289	1158	17670	over
GO:0001871	pattern binding	F	1.85343e-05	6.43158e-08	3.43362	30	130	1177	17829	over
GO:0030247	polysaccharide binding	F	1.85343e-05	6.43158e-08	3.43362	30	130	1177	17829	over
GO:0005539	glycosaminoglycan binding	F	5.55127e-05	2.15297e-07	3.49334	27	115	1180	17844	over
GO:0005344	oxygen transporter activity	F	9.20737e-05	4.08416e-07	89.2742	6	1	1201	17958	over
GO:0005198	structural molecule activity	F	0.000276954	1.71482e-06	1.87307	71	564	1136	17395	over
GO:0019838	growth factor binding	F	0.000401184	2.64781e-06	3.27612	24	109	1183	17850	over
GO:0030020	extracellular matrix structural constituent conferring tensile strength	F	0.000740017	5.58902e-06	74.3952	5	1	1202	17958	over
GO:0019825	oxygen binding	F	0.00108705	8.94965e-06	14.879	7	7	1200	17952	over
GO:0016757	transferase activity, transferring glycosyl groups	F	0.00261751	2.65366e-05	2.10359	41	290	1166	17669	over
GO:0008201	heparin binding	F	0.00724733	9.17197e-05	3.07842	18	87	1189	17872	over
GO:0043394	proteoglycan binding	F	0.0133993	0.000205133	7.43952	7	14	1200	17945	over
GO:0016758	transferase activity, transferring hexosyl groups	F	0.0138665	0.000222664	2.25693	27	178	1180	17781	over
GO:0008083	growth factor activity	F	0.0147475	0.000248717	3.35978	14	62	1193	17897	over
GO:0005017	platelet-derived growth factor-activated receptor activity	F	0.0147475	0.000249181	inf	3	0	1204	17959	over
GO:0008194	UDP-glycosyltransferase activity	F	0.0223778	0.000413732	2.67823	18	100	1189	17859	over
GO:0003779	actin binding	F	0.0227393	0.00042703	1.67785	53	470	1154	17489	over
GO:0008140	cAMP response element binding protein binding	F	0.023966	0.000469633	19.8387	4	3	1203	17956	over
GO:0031957	very long-chain fatty acid-CoA ligase activity	F	0.023966	0.000469633	19.8387	4	3	1203	17956	over
GO:0045545	syndecan binding	F	0.023966	0.000469633	19.8387	4	3	1203	17956	over
GO:0031418	L-ascorbic acid binding	F	0.0370909	0.000820271	6.86725	6	13	1201	17946	over
GO:0019798	procollagen-proline dioxygenase activity	F	0.0396242	0.000892401	14.879	4	4	1203	17955	over
GO:0005229	intracellular calcium activated chloride channel activity	F	0.039768	0.000949757	44.6371	3	1	1204	17958	over
GO:0051434	BH3 domain binding	F	0.039768	0.000949757	44.6371	3	1	1204	17958	over
GO:0046527	glucosyltransferase activity	F	0.04836	0.00121747	8.26613	5	9	1202	17950	over
GO:0008237	metallopeptidase activity	F	0.0499681	0.00126476	1.98878	27	202	1180	17757	over
GO:0009888	tissue development	P	6.58445e-21	2.24007e-24	2.0915	228	1622	979	16337	over
GO:0001501	skeletal system development	P	6.30417e-14	3.86049e-17	2.81016	95	503	1112	17456	over
GO:0030199	collagen fibril organization	P	3.70787e-13	2.52288e-16	10.8577	27	37	1180	17922	over
GO:0048731	system development	P	1.38829e-12	1.05434e-15	1.46206	396	4030	811	13929	over
GO:0048513	organ development	P	1.38829e-12	1.13353e-15	1.57127	311	2945	896	15014	over
GO:0061448	connective tissue development	P	2.25978e-12	2.05202e-15	3.40541	65	284	1142	17675	over
GO:0048856	anatomical structure development	P	2.25978e-12	2.15261e-15	1.40118	454	4821	753	13138	over
GO:0032502	developmental process	P	3.09487e-12	3.15867e-15	1.37211	487	5281	720	12678	over
GO:0051216	cartilage development	P	4.84354e-12	5.27296e-15	3.5978	59	244	1148	17715	over
GO:0032501	multicellular organismal process	P	6.92294e-12	8.47879e-15	1.34162	520	5767	687	12192	over
GO:0007275	multicellular organismal development	P	2.24972e-11	2.90839e-14	1.38959	441	4722	766	13237	over
GO:0030198	extracellular matrix organization	P	3.70377e-10	5.29218e-13	3.68219	49	198	1158	17761	over
GO:0043062	extracellular structure organization	P	3.70377e-10	5.29218e-13	3.68219	49	198	1158	17761	over
GO:0001503	ossification	P	1.09532e-09	1.6396e-12	3.08022	59	285	1148	17674	over
GO:0009887	organ morphogenesis	P	1.67827e-09	2.6264e-12	1.92032	139	1077	1068	16882	over
GO:0001502	cartilage condensation	P	2.1009e-09	3.48726e-12	17.0046	16	14	1191	17945	over
GO:0009653	anatomical structure morphogenesis	P	1.50813e-08	2.66798e-11	1.47599	285	2873	922	15086	over
GO:0048705	skeletal system morphogenesis	P	7.53363e-08	1.38401e-10	2.98752	51	254	1156	17705	over
GO:0007155	cell adhesion	P	1.70626e-07	3.36677e-10	1.87148	121	962	1086	16997	over
GO:0022610	biological adhesion	P	1.70626e-07	3.36677e-10	1.87148	121	962	1086	16997	over
GO:0072358	cardiovascular system development	P	5.64647e-07	1.191e-09	1.77259	132	1108	1075	16851	over
GO:0072359	circulatory system development	P	5.64647e-07	1.191e-09	1.77259	132	1108	1075	16851	over
GO:0030154	cell differentiation	P	2.94776e-06	6.9461e-09	1.40216	278	2950	929	15009	over
GO:2000026	regulation of multicellular organismal development	P	2.94776e-06	7.0199e-09	1.71334	133	1155	1074	16804	over
GO:0051239	regulation of multicellular organismal process	P	3.53105e-06	8.64924e-09	1.54937	184	1767	1023	16192	over
GO:0048729	tissue morphogenesis	P	6.90119e-06	1.73739e-08	1.91126	93	724	1114	17235	over
GO:0048738	cardiac muscle tissue development	P	1.10836e-05	2.86573e-08	3.40092	32	140	1175	17819	over
GO:0050896	response to stimulus	P	1.36356e-05	3.61835e-08	1.21301	541	6636	666	11323	over
GO:0042221	response to chemical stimulus	P	1.55505e-05	4.4264e-08	1.40025	254	2699	953	15260	over
GO:0007507	heart development	P	1.55505e-05	4.44391e-08	2.00443	78	579	1129	17380	over
GO:0043009	chordate embryonic development	P	1.59096e-05	4.65479e-08	1.83184	98	796	1109	17163	over
GO:0030278	regulation of ossification	P	1.59788e-05	4.8766e-08	3.0998	35	168	1172	17791	over
GO:0009792	embryo development ending in birth or egg hatching	P	1.59788e-05	4.89246e-08	1.82305	99	808	1108	17151	over
GO:0050793	regulation of developmental process	P	1.64018e-05	5.2114e-08	1.56264	161	1533	1046	16426	over
GO:0035051	cardiac cell differentiation	P	1.64018e-05	5.24518e-08	3.78994	27	106	1180	17853	over
GO:0035295	tube development	P	1.85343e-05	6.29414e-08	1.97554	79	595	1128	17364	over
GO:0045137	development of primary sexual characteristics	P	2.4262e-05	8.58423e-08	3.14749	33	156	1174	17803	over
GO:0060429	epithelium development	P	3.59768e-05	1.32187e-07	1.77554	100	838	1107	17121	over
GO:0048869	cellular developmental process	P	3.87224e-05	1.44909e-07	1.34458	288	3187	919	14772	over
GO:0040011	locomotion	P	4.86819e-05	1.85493e-07	1.54471	155	1493	1052	16466	over
GO:0042438	melanin biosynthetic process	P	5.83159e-05	2.34105e-07	23.8065	8	5	1199	17954	over
GO:0044550	secondary metabolite biosynthetic process	P	5.83159e-05	2.34105e-07	23.8065	8	5	1199	17954	over
GO:0048468	cell development	P	6.83594e-05	2.79075e-07	1.45457	192	1964	1015	15995	over
GO:0016477	cell migration	P	7.94273e-05	3.29663e-07	1.64554	119	1076	1088	16883	over
GO:0022602	ovulation cycle process	P	9.20737e-05	4.13477e-07	4.37619	20	68	1187	17891	over
GO:0061437	renal system vasculature development	P	0.000107303	5.07885e-07	11.4454	10	13	1197	17946	over
GO:0061440	kidney vasculature development	P	0.000107303	5.07885e-07	11.4454	10	13	1197	17946	over
GO:0072012	glomerulus vasculature development	P	0.000107303	5.07885e-07	11.4454	10	13	1197	17946	over
GO:0051094	positive regulation of developmental process	P	0.000107303	5.11073e-07	1.82458	84	685	1123	17274	over
GO:0048286	lung alveolus development	P	0.000115533	5.58132e-07	7.16398	13	27	1194	17932	over
GO:0048870	cell motility	P	0.000129494	6.43196e-07	1.60678	123	1139	1084	16820	over
GO:0051674	localization of cell	P	0.000129494	6.43196e-07	1.60678	123	1139	1084	16820	over
GO:0008406	gonad development	P	0.000133197	6.70655e-07	3.18025	28	131	1179	17828	over
GO:0002009	morphogenesis of an epithelium	P	0.000147026	7.50288e-07	1.8722	76	604	1131	17355	over
GO:0060541	respiratory system development	P	0.000170657	8.82489e-07	2.69827	35	193	1172	17766	over
GO:0001944	vasculature development	P	0.000184784	9.68113e-07	1.79317	84	697	1123	17262	over
GO:0006582	melanin metabolic process	P	0.000196787	1.04439e-06	17.0046	8	7	1199	17952	over
GO:0048598	embryonic morphogenesis	P	0.000209878	1.12814e-06	1.69749	98	859	1109	17100	over
GO:0001568	blood vessel development	P	0.00021388	1.16686e-06	1.81452	80	656	1127	17303	over
GO:0007423	sensory organ development	P	0.00021388	1.17877e-06	1.77629	85	712	1122	17247	over
GO:0007548	sex differentiation	P	0.000216044	1.20539e-06	2.65697	35	196	1172	17763	over
GO:0072006	nephron development	P	0.000218823	1.24426e-06	3.56477	23	96	1184	17863	over
GO:0048839	inner ear development	P	0.000218823	1.25884e-06	2.49048	39	233	1168	17726	over
GO:0042698	ovulation cycle	P	0.000218823	1.26556e-06	4.02136	20	74	1187	17885	over
GO:0048562	embryonic organ morphogenesis	P	0.000227071	1.32871e-06	2.16809	51	350	1156	17609	over
GO:0030324	lung development	P	0.000232283	1.37502e-06	2.84722	31	162	1176	17797	over
GO:0015671	oxygen transport	P	0.000258198	1.54599e-06	44.6371	6	2	1201	17957	over
GO:0006928	cellular component movement	P	0.000271996	1.64711e-06	1.50109	148	1467	1059	16492	over
GO:0032835	glomerulus development	P	0.000276954	1.71444e-06	4.59898	17	55	1190	17904	over
GO:0046546	development of primary male sexual characteristics	P	0.000289933	1.81492e-06	4.31972	18	62	1189	17897	over
GO:0010033	response to organic substance	P	0.000333958	2.11323e-06	1.46851	159	1611	1048	16348	over
GO:0002062	chondrocyte differentiation	P	0.000338269	2.16352e-06	3.55803	22	92	1185	17867	over
GO:0015669	gas transport	P	0.000357435	2.31043e-06	20.8307	7	5	1200	17954	over
GO:0030323	respiratory tube development	P	0.000367041	2.39749e-06	2.76198	31	167	1176	17792	over
GO:0030335	positive regulation of cell migration	P	0.000407352	2.71623e-06	2.37116	40	251	1167	17708	over
GO:0040017	positive regulation of locomotion	P	0.000417479	2.81217e-06	2.33732	41	261	1166	17698	over
GO:0032963	collagen metabolic process	P	0.000427308	2.93558e-06	6.61291	12	27	1195	17932	over
GO:0030334	regulation of cell migration	P	0.000427308	2.93652e-06	1.93803	62	476	1145	17483	over
GO:0048568	embryonic organ development	P	0.000451233	3.13165e-06	1.87739	67	531	1140	17428	over
GO:0043583	ear development	P	0.000474559	3.32582e-06	2.31955	41	263	1166	17696	over
GO:0030282	bone mineralization	P	0.000494251	3.49746e-06	3.71976	20	80	1187	17879	over
GO:2000147	positive regulation of cell motility	P	0.000534768	3.82055e-06	2.33397	40	255	1167	17704	over
GO:0046545	development of primary female sexual characteristics	P	0.000607234	4.37959e-06	3.51078	21	89	1186	17870	over
GO:0048608	reproductive structure development	P	0.000666969	4.8558e-06	2.51685	34	201	1173	17758	over
GO:0008585	female gonad development	P	0.00070467	5.17822e-06	3.76936	19	75	1188	17884	over
GO:0001822	kidney development	P	0.000732865	5.43527e-06	2.26781	41	269	1166	17690	over
GO:0035239	tube morphogenesis	P	0.00077041	5.87099e-06	1.95416	57	434	1150	17525	over
GO:0031214	biomineral tissue development	P	0.000781933	6.012e-06	3.30645	22	99	1185	17860	over
GO:0009790	embryo development	P	0.000866201	6.75034e-06	1.45068	152	1559	1055	16400	over
GO:2000145	regulation of cell motility	P	0.000866201	6.77779e-06	1.87102	63	501	1144	17458	over
GO:0031099	regeneration	P	0.000949249	7.51508e-06	2.69683	29	160	1178	17799	over
GO:0048646	anatomical structure formation involved in morphogenesis	P	0.000949249	7.55679e-06	1.53432	119	1154	1088	16805	over
GO:0046661	male sex differentiation	P	0.000952681	7.64893e-06	3.82604	18	70	1189	17889	over
GO:0009100	glycoprotein metabolic process	P	0.00107797	8.7282e-06	2.21833	41	275	1166	17684	over
GO:0008544	epidermis development	P	0.0010786	8.80672e-06	2.33273	37	236	1170	17723	over
GO:0001541	ovarian follicle development	P	0.0010987	9.1203e-06	5.22777	13	37	1194	17922	over
GO:0051272	positive regulation of cellular component movement	P	0.00111768	9.35393e-06	2.23745	40	266	1167	17693	over
GO:0070848	response to growth factor stimulus	P	0.00136232	1.15868e-05	2.04055	48	350	1159	17609	over
GO:0009719	response to endogenous stimulus	P	0.00136237	1.16798e-05	1.60674	96	889	1111	17070	over
GO:0044259	multicellular organismal macromolecule metabolic process	P	0.00136623	1.18059e-05	5.57964	12	32	1195	17927	over
GO:0072001	renal system development	P	0.00146814	1.27864e-05	2.17872	41	280	1166	17679	over
GO:0045595	regulation of cell differentiation	P	0.0015509	1.37222e-05	1.53921	111	1073	1096	16886	over
GO:0042471	ear morphogenesis	P	0.0015509	1.38238e-05	2.71442	27	148	1180	17811	over
GO:0023052	signaling	P	0.00164214	1.47488e-05	1.21283	388	4760	819	13199	over
GO:0003007	heart morphogenesis	P	0.00164274	1.48659e-05	2.18809	40	272	1167	17687	over
GO:0061061	muscle structure development	P	0.00167129	1.5238e-05	1.70817	76	662	1131	17297	over
GO:0048771	tissue remodeling	P	0.00167952	1.56511e-05	3.18837	21	98	1186	17861	over
GO:0014841	satellite cell proliferation	P	0.00167952	1.56559e-05	inf	4	0	1203	17959	over
GO:0014842	regulation of satellite cell proliferation	P	0.00167952	1.56559e-05	inf	4	0	1203	17959	over
GO:0061035	regulation of cartilage development	P	0.00171698	1.61219e-05	4.5284	14	46	1193	17913	over
GO:0043627	response to estrogen stimulus	P	0.00183447	1.73499e-05	3.05924	22	107	1185	17852	over
GO:0046660	female sex differentiation	P	0.00187519	1.78626e-05	3.15616	21	99	1186	17860	over
GO:0048545	response to steroid hormone stimulus	P	0.00194109	1.86224e-05	2.16422	40	275	1167	17684	over
GO:0007154	cell communication	P	0.0020433	1.97421e-05	1.20501	397	4902	810	13057	over
GO:0030500	regulation of bone mineralization	P	0.00207076	2.01483e-05	4.13307	15	54	1192	17905	over
GO:0060346	bone trabecula formation	P	0.00219208	2.16269e-05	17.8548	6	5	1201	17954	over
GO:0061430	bone trabecula morphogenesis	P	0.00219208	2.16269e-05	17.8548	6	5	1201	17954	over
GO:0007565	female pregnancy	P	0.00238609	2.37034e-05	3.3259	19	85	1188	17874	over
GO:0042472	inner ear morphogenesis	P	0.00247628	2.47678e-05	2.81179	24	127	1183	17832	over
GO:0051270	regulation of cellular component movement	P	0.00258419	2.6023e-05	1.77329	64	537	1143	17422	over
GO:0043588	skin development	P	0.00282928	2.88761e-05	3.98546	15	56	1192	17903	over
GO:0010595	positive regulation of endothelial cell migration	P	0.00283272	2.9104e-05	4.25115	14	49	1193	17910	over
GO:0009611	response to wounding	P	0.00328287	3.39523e-05	1.57704	92	868	1115	17091	over
GO:0040012	regulation of locomotion	P	0.00338383	3.52266e-05	1.7537	64	543	1143	17416	over
GO:0003006	developmental process involved in reproduction	P	0.00341767	3.58114e-05	1.91247	50	389	1157	17570	over
GO:0051146	striated muscle cell differentiation	P	0.00361924	3.81699e-05	1.95339	47	358	1160	17601	over
GO:0044236	multicellular organismal metabolic process	P	0.00363075	3.85382e-05	4.82563	12	37	1195	17922	over
GO:0007167	enzyme linked receptor protein signaling pathway	P	0.00392646	4.19443e-05	1.51216	106	1043	1101	16916	over
GO:0070085	glycosylation	P	0.00426748	4.61679e-05	2.51084	27	160	1180	17799	over
GO:0007171	activation of transmembrane receptor protein tyrosine kinase activity	P	0.00430482	4.68648e-05	24.7984	5	3	1202	17956	over
GO:0001655	urogenital system development	P	0.00440409	4.82451e-05	1.98387	44	330	1163	17629	over
GO:0060976	coronary vasculature development	P	0.00458349	5.05222e-05	7.93549	8	15	1199	17944	over
GO:0006486	protein glycosylation	P	0.00465175	5.19076e-05	2.5451	26	152	1181	17807	over
GO:0043413	macromolecule glycosylation	P	0.00465175	5.19076e-05	2.5451	26	152	1181	17807	over
GO:0055007	cardiac muscle cell differentiation	P	0.0048077	5.3975e-05	3.37258	17	75	1190	17884	over
GO:0003008	system process	P	0.00487854	5.51022e-05	1.41129	140	1476	1067	16483	over
GO:0071363	cellular response to growth factor stimulus	P	0.00511115	5.83265e-05	1.966	44	333	1163	17626	over
GO:0008015	blood circulation	P	0.00511115	5.84251e-05	1.91593	47	365	1160	17594	over
GO:0060284	regulation of cell development	P	0.00514325	5.9142e-05	1.66626	71	634	1136	17325	over
GO:0014706	striated muscle tissue development	P	0.00549604	6.42935e-05	1.85081	51	410	1156	17549	over
GO:0060537	muscle tissue development	P	0.00549604	6.44564e-05	1.82544	53	432	1154	17527	over
GO:0007166	cell surface receptor signaling pathway	P	0.00549604	6.46139e-05	1.30291	212	2421	995	15538	over
GO:0003013	circulatory system process	P	0.00555753	6.57965e-05	1.90549	47	367	1160	17592	over
GO:0061039	ovum-producing ovary development	P	0.00560064	6.66879e-05	3.65878	15	61	1192	17898	over
GO:0019748	secondary metabolic process	P	0.0059802	7.16143e-05	7.43952	8	16	1199	17943	over
GO:0022601	menstrual cycle phase	P	0.00613872	7.4348e-05	59.5162	4	1	1203	17958	over
GO:0045112	integrin biosynthetic process	P	0.00613872	7.4348e-05	59.5162	4	1	1203	17958	over
GO:0055001	muscle cell development	P	0.00620545	7.55784e-05	2.0175	40	295	1167	17664	over
GO:0070167	regulation of biomineral tissue development	P	0.00625613	7.80635e-05	3.59977	15	62	1192	17897	over
GO:0009725	response to hormone stimulus	P	0.00625613	7.82395e-05	1.64308	72	652	1135	17307	over
GO:0010463	mesenchymal cell proliferation	P	0.00702113	8.83792e-05	4.02974	13	48	1194	17911	over
GO:0007178	transmembrane receptor protein serine/threonine kinase signaling pathway	P	0.00732208	9.31639e-05	2.06189	37	267	1170	17692	over
GO:0033273	response to vitamin	P	0.00761751	9.74411e-05	2.68311	22	122	1185	17837	over
GO:0001957	intramembranous ossification	P	0.00769162	9.99591e-05	18.5988	5	4	1202	17955	over
GO:0035767	endothelial cell chemotaxis	P	0.00769162	9.99591e-05	18.5988	5	4	1202	17955	over
GO:0036072	direct ossification	P	0.00769162	9.99591e-05	18.5988	5	4	1202	17955	over
GO:0061005	cell differentiation involved in kidney development	P	0.00779812	0.000101903	4.67627	11	35	1196	17924	over
GO:0007584	response to nutrient	P	0.00779812	0.000102404	2.29517	29	188	1178	17771	over
GO:0009101	glycoprotein biosynthetic process	P	0.00801971	0.00010586	2.18408	32	218	1175	17741	over
GO:0042246	tissue regeneration	P	0.00808283	0.000107446	3.1618	17	80	1190	17879	over
GO:0008643	carbohydrate transport	P	0.00808283	0.000107793	2.59256	23	132	1184	17827	over
GO:0090183	regulation of kidney development	P	0.00834211	0.000111818	5.1307	10	29	1197	17930	over
GO:0072210	metanephric nephron development	P	0.0083977	0.000113135	5.82223	9	23	1198	17936	over
GO:0008584	male gonad development	P	0.00920819	0.000125307	3.86855	13	50	1194	17909	over
GO:0042692	muscle cell differentiation	P	0.00946491	0.000129445	1.73951	56	479	1151	17480	over
GO:0060562	epithelial tube morphogenesis	P	0.00959614	0.00013204	1.92283	42	325	1165	17634	over
GO:0060348	bone development	P	0.00959614	0.000132545	2.69362	21	116	1186	17843	over
GO:0032964	collagen biosynthetic process	P	0.00978823	0.000135864	6.61291	8	18	1199	17941	over
GO:0042060	wound healing	P	0.00982808	0.000137086	1.65045	66	595	1141	17364	over
GO:0030539	male genitalia development	P	0.010216	0.000144583	8.01179	7	13	1200	17946	over
GO:0072176	nephric duct development	P	0.010216	0.000144583	8.01179	7	13	1200	17946	over
GO:0002063	chondrocyte development	P	0.0103322	0.00014693	5.57964	9	24	1198	17935	over
GO:1901137	carbohydrate derivative biosynthetic process	P	0.0106605	0.000152331	1.94497	40	306	1167	17653	over
GO:0002053	positive regulation of mesenchymal cell proliferation	P	0.0106605	0.000153694	4.4235	11	37	1196	17922	over
GO:0016337	cell-cell adhesion	P	0.0106605	0.000153775	1.80464	49	404	1158	17555	over
GO:2000027	regulation of organ morphogenesis	P	0.0112534	0.000163093	2.39984	25	155	1182	17804	over
GO:0055002	striated muscle cell development	P	0.0115403	0.000168036	2.04222	35	255	1172	17704	over
GO:0048736	appendage development	P	0.0115862	0.000169492	1.88176	43	340	1164	17619	over
GO:0050673	epithelial cell proliferation	P	0.011694	0.000171866	2.06485	34	245	1173	17714	over
GO:0040007	growth	P	0.0116957	0.000173061	1.52515	86	839	1121	17120	over
GO:0007165	signal transduction	P	0.0116957	0.000173482	1.19249	352	4392	855	13567	over
GO:0042401	cellular biogenic amine biosynthetic process	P	0.0117405	0.000175744	4.79969	10	31	1197	17928	over
GO:0071230	cellular response to amino acid stimulus	P	0.0117405	0.000175744	4.79969	10	31	1197	17928	over
GO:0060070	canonical Wnt receptor signaling pathway	P	0.0118094	0.000177579	2.11613	32	225	1175	17734	over
GO:0055006	cardiac cell development	P	0.0122333	0.000185618	3.47178	14	60	1193	17899	over
GO:0048589	developmental growth	P	0.012451	0.000189769	1.78694	49	408	1158	17551	over
GO:0035787	cell migration involved in kidney development	P	0.0135382	0.000211866	29.7581	4	2	1203	17957	over
GO:0046697	decidualization	P	0.0135382	0.000211866	29.7581	4	2	1203	17957	over
GO:0048014	Tie receptor signaling pathway	P	0.0135382	0.000211866	29.7581	4	2	1203	17957	over
GO:2001026	regulation of endothelial cell chemotaxis	P	0.0135382	0.000211866	29.7581	4	2	1203	17957	over
GO:2001028	positive regulation of endothelial cell chemotaxis	P	0.0135382	0.000211866	29.7581	4	2	1203	17957	over
GO:0008217	regulation of blood pressure	P	0.013608	0.000213884	2.84918	18	94	1189	17865	over
GO:0072073	kidney epithelium development	P	0.0136318	0.000215185	3.41486	14	61	1193	17898	over
GO:0009309	amine biosynthetic process	P	0.0136779	0.000217774	4.6497	10	32	1197	17927	over
GO:0071229	cellular response to acid	P	0.0136779	0.000217774	4.6497	10	32	1197	17927	over
GO:0031101	fin regeneration	P	0.0137771	0.000220292	3.88149	12	46	1195	17913	over
GO:0072088	nephron epithelium morphogenesis	P	0.0147475	0.000241458	5.95162	8	20	1199	17939	over
GO:0022603	regulation of anatomical structure morphogenesis	P	0.0147475	0.00024793	1.5433	78	752	1129	17207	over
GO:0033552	response to vitamin B3	P	0.0147475	0.000249181	inf	3	0	1204	17959	over
GO:0072275	metanephric glomerulus morphogenesis	P	0.0147475	0.000249181	inf	3	0	1204	17959	over
GO:0072276	metanephric glomerulus vasculature morphogenesis	P	0.0147475	0.000249181	inf	3	0	1204	17959	over
GO:0072277	metanephric glomerular capillary formation	P	0.0147475	0.000249181	inf	3	0	1204	17959	over
GO:0072643	interferon-gamma secretion	P	0.0147475	0.000249181	inf	3	0	1204	17959	over
GO:0097359	UDP-glucosylation	P	0.0147475	0.000249181	inf	3	0	1204	17959	over
GO:0007417	central nervous system development	P	0.0147475	0.000249856	1.48307	92	923	1115	17036	over
GO:0055008	cardiac muscle tissue morphogenesis	P	0.0153375	0.000260895	3.7989	12	47	1195	17912	over
GO:0050886	endocrine process	P	0.0156877	0.000267919	4.5088	10	33	1197	17926	over
GO:0003018	vascular process in circulatory system	P	0.0173088	0.000296783	2.51984	21	124	1186	17835	over
GO:0048706	embryonic skeletal system development	P	0.0177404	0.000305391	2.20733	27	182	1180	17777	over
GO:0032879	regulation of localization	P	0.0178181	0.000307941	1.36273	135	1474	1072	16485	over
GO:0030029	actin filament-based process	P	0.0180006	0.000312319	1.56165	72	686	1135	17273	over
GO:0030949	positive regulation of vascular endothelial growth factor receptor signaling pathway	P	0.0180942	0.000315175	5.66821	8	21	1199	17938	over
GO:0001101	response to acid	P	0.0185516	0.000325212	2.84206	17	89	1190	17870	over
GO:0009713	catechol-containing compound biosynthetic process	P	0.0185516	0.000329453	12.3992	5	6	1202	17953	over
GO:0034312	diol biosynthetic process	P	0.0185516	0.000329453	12.3992	5	6	1202	17953	over
GO:0042423	catecholamine biosynthetic process	P	0.0185516	0.000329453	12.3992	5	6	1202	17953	over
GO:2000352	negative regulation of endothelial cell apoptotic process	P	0.0185516	0.000329453	12.3992	5	6	1202	17953	over
GO:0045597	positive regulation of cell differentiation	P	0.0185923	0.000331441	1.66979	56	499	1151	17460	over
GO:0001701	in utero embryonic development	P	0.0194745	0.000348492	1.79857	44	364	1163	17595	over
GO:0033333	fin development	P	0.0200484	0.00036149	2.36012	23	145	1184	17814	over
GO:0050730	regulation of peptidyl-tyrosine phosphorylation	P	0.0200484	0.00036149	2.36012	23	145	1184	17814	over
GO:0042417	dopamine metabolic process	P	0.021302	0.000386994	6.50958	7	16	1200	17943	over
GO:2000379	positive regulation of reactive oxygen species metabolic process	P	0.021302	0.000386994	6.50958	7	16	1200	17943	over
GO:0007399	nervous system development	P	0.0216332	0.000395985	1.28279	187	2169	1020	15790	over
GO:0048514	blood vessel morphogenesis	P	0.0216332	0.000396973	1.60236	63	585	1144	17374	over
GO:0035924	cellular response to vascular endothelial growth factor stimulus	P	0.0216332	0.000397425	4.25115	10	35	1197	17924	over
GO:0002052	positive regulation of neuroblast proliferation	P	0.0223778	0.000417196	8.11584	6	11	1201	17948	over
GO:0002092	positive regulation of receptor internalization	P	0.0223778	0.000417196	8.11584	6	11	1201	17948	over
GO:2000278	regulation of DNA biosynthetic process	P	0.0223778	0.000417196	8.11584	6	11	1201	17948	over
GO:0071495	cellular response to endogenous stimulus	P	0.0225393	0.00042174	1.57239	67	634	1140	17325	over
GO:0048732	gland development	P	0.023966	0.000459449	1.84803	39	314	1168	17645	over
GO:0051960	regulation of nervous system development	P	0.023966	0.000460063	1.60641	61	565	1146	17394	over
GO:0035581	sequestering of extracellular ligand from receptor	P	0.023966	0.000469633	19.8387	4	3	1203	17956	over
GO:0042416	dopamine biosynthetic process	P	0.023966	0.000469633	19.8387	4	3	1203	17956	over
GO:0071692	protein localization in extracellular region	P	0.023966	0.000469633	19.8387	4	3	1203	17956	over
GO:0071694	maintenance of protein location in extracellular region	P	0.023966	0.000469633	19.8387	4	3	1203	17956	over
GO:0071772	response to BMP stimulus	P	0.023966	0.000469633	19.8387	4	3	1203	17956	over
GO:0071773	cellular response to BMP stimulus	P	0.023966	0.000469633	19.8387	4	3	1203	17956	over
GO:0072239	metanephric glomerulus vasculature development	P	0.023966	0.000469633	19.8387	4	3	1203	17956	over
GO:0006029	proteoglycan metabolic process	P	0.0250196	0.000491983	3.10905	14	67	1193	17892	over
GO:0071310	cellular response to organic substance	P	0.0250277	0.000493844	1.40819	106	1120	1101	16839	over
GO:0072028	nephron morphogenesis	P	0.0260529	0.000517619	5.17532	8	23	1199	17936	over
GO:0050678	regulation of epithelial cell proliferation	P	0.0262614	0.000523548	2.02896	30	220	1177	17739	over
GO:0070887	cellular response to chemical stimulus	P	0.026322	0.000526548	1.34892	132	1456	1075	16503	over
GO:0048702	embryonic neurocranium morphogenesis	P	0.0264118	0.000535532	10.6279	5	7	1202	17952	over
GO:0072577	endothelial cell apoptotic process	P	0.0264118	0.000535532	10.6279	5	7	1202	17952	over
GO:2000351	regulation of endothelial cell apoptotic process	P	0.0264118	0.000535532	10.6279	5	7	1202	17952	over
GO:2000573	positive regulation of DNA biosynthetic process	P	0.0264118	0.000535532	10.6279	5	7	1202	17952	over
GO:0006790	sulfur compound metabolic process	P	0.0264246	0.000537589	2.33813	22	140	1185	17819	over
GO:0010464	regulation of mesenchymal cell proliferation	P	0.0265975	0.000542917	3.71976	11	44	1196	17915	over
GO:0051093	negative regulation of developmental process	P	0.0271174	0.000555374	1.60781	59	546	1148	17413	over
GO:0048511	rhythmic process	P	0.0273681	0.00056237	2.18809	25	170	1182	17789	over
GO:0046849	bone remodeling	P	0.0276462	0.000572318	3.43362	12	52	1195	17907	over
GO:0060415	muscle tissue morphogenesis	P	0.0276462	0.000572318	3.43362	12	52	1195	17907	over
GO:0043536	positive regulation of blood vessel endothelial cell migration	P	0.0276462	0.000573728	4.46371	9	30	1198	17929	over
GO:0007218	neuropeptide signaling pathway	P	0.0306306	0.000637746	3.6371	11	45	1196	17914	over
GO:0060349	bone morphogenesis	P	0.0321976	0.000672563	2.86135	15	78	1192	17881	over
GO:0048484	enteric nervous system development	P	0.0324074	0.000679151	5.78629	7	18	1200	17941	over
GO:0030512	negative regulation of transforming growth factor beta receptor signaling pathway	P	0.0325278	0.0006861	3.91554	10	38	1197	17921	over
GO:0032330	regulation of chondrocyte differentiation	P	0.0325278	0.0006861	3.91554	10	38	1197	17921	over
GO:0030239	myofibril assembly	P	0.0326967	0.000691889	2.73637	16	87	1191	17872	over
GO:0050731	positive regulation of peptidyl-tyrosine phosphorylation	P	0.032783	0.000695945	2.63483	17	96	1190	17863	over
GO:0043200	response to amino acid stimulus	P	0.0337274	0.000718287	2.97581	14	70	1193	17889	over
GO:0046148	pigment biosynthetic process	P	0.0349154	0.000745965	3.55803	11	46	1196	17913	over
GO:0070374	positive regulation of ERK1 and ERK2 cascade	P	0.0350548	0.000751327	3.1198	13	62	1194	17897	over
GO:0031032	actomyosin structure organization	P	0.0352699	0.000758338	2.52663	18	106	1189	17853	over
GO:0070372	regulation of ERK1 and ERK2 cascade	P	0.0357416	0.000770911	2.60767	17	97	1190	17862	over
GO:0014066	regulation of phosphatidylinositol 3-kinase cascade	P	0.0370909	0.000811007	2.9339	14	71	1193	17888	over
GO:0072009	nephron epithelium development	P	0.0370909	0.000814068	3.81514	10	39	1197	17920	over
GO:0034103	regulation of tissue remodeling	P	0.0370909	0.000814213	4.76129	8	25	1199	17934	over
GO:0060438	trachea development	P	0.0370909	0.000820271	6.86725	6	13	1201	17946	over
GO:0060973	cell migration involved in heart development	P	0.0370909	0.000820271	6.86725	6	13	1201	17946	over
GO:0072078	nephron tubule morphogenesis	P	0.0370909	0.000820271	6.86725	6	13	1201	17946	over
GO:0042249	establishment of planar polarity of embryonic epithelium	P	0.0370909	0.000825251	9.2994	5	8	1202	17951	over
GO:0072102	glomerulus morphogenesis	P	0.0370909	0.000825251	9.2994	5	8	1202	17951	over
GO:0090177	establishment of planar polarity involved in neural tube closure	P	0.0370909	0.000825251	9.2994	5	8	1202	17951	over
GO:0045778	positive regulation of ossification	P	0.0389379	0.000868995	3.48233	11	47	1196	17912	over
GO:0055013	cardiac muscle cell development	P	0.0392268	0.000878112	3.24634	12	55	1195	17904	over
GO:0030036	actin cytoskeleton organization	P	0.0397006	0.000896822	1.52962	66	642	1141	17317	over
GO:0009629	response to gravity	P	0.039768	0.000949757	44.6371	3	1	1204	17958	over
GO:0010935	regulation of macrophage cytokine production	P	0.039768	0.000949757	44.6371	3	1	1204	17958	over
GO:0010936	negative regulation of macrophage cytokine production	P	0.039768	0.000949757	44.6371	3	1	1204	17958	over
GO:0035582	sequestering of BMP in extracellular matrix	P	0.039768	0.000949757	44.6371	3	1	1204	17958	over
GO:0035788	cell migration involved in metanephros development	P	0.039768	0.000949757	44.6371	3	1	1204	17958	over
GO:0035789	metanephric mesenchymal cell migration	P	0.039768	0.000949757	44.6371	3	1	1204	17958	over
GO:0035793	positive regulation of metanephric mesenchymal cell migration by platelet-derived growth factor receptor-beta signaling pathway	P	0.039768	0.000949757	44.6371	3	1	1204	17958	over
GO:0043932	ossification involved in bone remodeling	P	0.039768	0.000949757	44.6371	3	1	1204	17958	over
GO:0061438	renal system vasculature morphogenesis	P	0.039768	0.000949757	44.6371	3	1	1204	17958	over
GO:0061439	kidney vasculature morphogenesis	P	0.039768	0.000949757	44.6371	3	1	1204	17958	over
GO:0072103	glomerulus vasculature morphogenesis	P	0.039768	0.000949757	44.6371	3	1	1204	17958	over
GO:0072104	glomerular capillary formation	P	0.039768	0.000949757	44.6371	3	1	1204	17958	over
GO:0072173	metanephric tubule morphogenesis	P	0.039768	0.000949757	44.6371	3	1	1204	17958	over
GO:0072282	metanephric nephron tubule morphogenesis	P	0.039768	0.000949757	44.6371	3	1	1204	17958	over
GO:1900238	regulation of metanephric mesenchymal cell migration by platelet-derived growth factor receptor-beta signaling pathway	P	0.039768	0.000949757	44.6371	3	1	1204	17958	over
GO:2000589	regulation of metanephric mesenchymal cell migration	P	0.039768	0.000949757	44.6371	3	1	1204	17958	over
GO:2000591	positive regulation of metanephric mesenchymal cell migration	P	0.039768	0.000949757	44.6371	3	1	1204	17958	over
GO:0033275	actin-myosin filament sliding	P	0.0416858	0.00100666	4.57817	8	26	1199	17933	over
GO:0042044	fluid transport	P	0.0416858	0.00100666	4.57817	8	26	1199	17933	over
GO:0006576	cellular biogenic amine metabolic process	P	0.0416858	0.00100794	2.45709	18	109	1189	17850	over
GO:0006584	catecholamine metabolic process	P	0.0416858	0.00101825	4.05792	9	33	1198	17926	over
GO:0009712	catechol-containing compound metabolic process	P	0.0416858	0.00101825	4.05792	9	33	1198	17926	over
GO:0034311	diol metabolic process	P	0.0416858	0.00101825	4.05792	9	33	1198	17926	over
GO:0034394	protein localization at cell surface	P	0.0416858	0.00101825	4.05792	9	33	1198	17926	over
GO:0048806	genitalia development	P	0.0416858	0.00101825	4.05792	9	33	1198	17926	over
GO:0022612	gland morphogenesis	P	0.0418208	0.00102439	2.2642	21	138	1186	17821	over
GO:0001649	osteoblast differentiation	P	0.0418857	0.00102883	2.12558	24	168	1183	17791	over
GO:0048704	embryonic skeletal system morphogenesis	P	0.0420243	0.0010351	2.21175	22	148	1185	17811	over
GO:0008283	cell proliferation	P	0.0436042	0.00107698	1.32738	129	1446	1078	16513	over
GO:0051050	positive regulation of transport	P	0.0444676	0.00110133	1.63837	49	445	1158	17514	over
GO:0044060	regulation of endocrine process	P	0.044689	0.00110985	6.37673	6	14	1201	17945	over
GO:0060026	convergent extension	P	0.0463341	0.00115386	2.35585	19	120	1188	17839	over
GO:0072080	nephron tubule development	P	0.04836	0.00121687	3.93857	9	34	1198	17925	over

## Sheet: Table S3(sword_specific_GO)
GO-ID	Term	Category	FDR	P-Value	Fold enrichemnt	#Test	#Ref	#notAnnotTest	#notAnnotRef	Over/Under
GO:0032274	gonadotropin secretion	P	0.0124578	1.71402e-06	166.77	3	8	40	19115	over
GO:0046884	follicle-stimulating hormone secretion	P	0.0124578	1.71402e-06	166.77	3	8	40	19115	over
GO:0050886	endocrine process	P	0.0124578	2.54293e-06	45.6124	4	39	39	19084	over
GO:0005576	extracellular region	C	0.0388757	1.05806e-05	4.39955	12	1213	31	17910	over
GO:0060986	endocrine hormone secretion	P	0.0393029	1.57244e-05	70.2191	3	19	40	19104	over
GO:0005788	endoplasmic reticulum lumen	C	0.0393029	2.25429e-05	25.4126	4	70	39	19053	over
GO:0032646	regulation of hepatocyte growth factor production	P	0.0393029	2.94164e-05	444.721	2	2	41	19121	over
GO:0032605	hepatocyte growth factor production	P	0.0393029	2.94164e-05	444.721	2	2	41	19121	over
GO:0048178	negative regulation of hepatocyte growth factor biosynthetic process	P	0.0393029	2.94164e-05	444.721	2	2	41	19121	over
GO:0048176	regulation of hepatocyte growth factor biosynthetic process	P	0.0393029	2.94164e-05	444.721	2	2	41	19121	over
GO:0048175	hepatocyte growth factor biosynthetic process	P	0.0393029	2.94164e-05	444.721	2	2	41	19121	over
GO:0060279	positive regulation of ovulation	P	0.0479684	4.89574e-05	296.481	2	3	41	19120	over
GO:0060278	regulation of ovulation	P	0.0479684	4.89574e-05	296.481	2	3	41	19120	over
GO:0032277	negative regulation of gonadotropin secretion	P	0.0479684	4.89574e-05	296.481	2	3	41	19120	over
GO:0046882	negative regulation of follicle-stimulating hormone secretion	P	0.0479684	4.89574e-05	296.481	2	3	41	19120	over

## Sheet: Table S4(tgcg)
Up-regulated genes (2789) in treated anal (gonopodium) compared to untreated caudal fin ('Tg>Cg')					Down-regulated genes (2644 ) in treated anal (gonopodium) compared to untreated anal fin ('Tg'<'Cg')
ID	Ensembl gene name	Ensembl Gene id	Ensembl gene description	Annotation	ID	Ensembl Gene name	Ensembl gene id	Ensembl gene description	Annotation
CUFF.6951.1	A2M	ENSXMAG00000018025	alpha-2-macroglobulin [Source:HGNC Symbol;Acc:7]	alpha-2-macroglobulin-like 1	CUFF.20113.1	AADAT	ENSXMAG00000001887	aminoadipate aminotransferase [Source:HGNC Symbol;Acc:17929]	kynurenine alpha-aminoadipate mitochondrial-like
CUFF.31045.1	AADACL2	ENSXMAG00000001444	arylacetamide deacetylase-like 2 [Source:HGNC Symbol;Acc:24427]	arylacetamide deacetylase	CUFF.40885.1	AAED1	ENSXMAG00000015964	AhpC/TSA antioxidant enzyme domain containing 1 [Source:HGNC Symbol;Acc:16881]	upf0308 protein c9orf21 homolog
CUFF.25125.1	AAK1 (1 of 2)	ENSXMAG00000001846	AP2 associated kinase 1 [Source:HGNC Symbol;Acc:19679]	ap2-associated protein kinase 1	CUFF.30041.1	AATK (2 of 2)	ENSXMAG00000012727	apoptosis-associated tyrosine kinase [Source:HGNC Symbol;Acc:21]	#N/A
CUFF.29748.1	AAR2	ENSXMAG00000015577	AAR2 splicing factor homolog (S. cerevisiae) [Source:HGNC Symbol;Acc:15886]	chromosome 20 open reading frame 4	CUFF.10775.1	ABCA1 (1 of 2)	ENSXMAG00000014714	ATP-binding cassette, sub-family A (ABC1), member 1 [Source:HGNC Symbol;Acc:29]	atp-binding cassette sub-family a member 1
CUFF.4400.1	AATF	ENSXMAG00000020205	apoptosis antagonizing transcription factor [Source:HGNC Symbol;Acc:19235]	protein aatf	CUFF.10793.1	ABCA1 (1 of 2)	ENSXMAG00000014714	ATP-binding cassette, sub-family A (ABC1), member 1 [Source:HGNC Symbol;Acc:29]	atp-binding cassette sub-family a member 1
CUFF.12710.1	ABCE1	ENSXMAG00000001778	ATP-binding cassette, sub-family E (OABP), member 1 [Source:HGNC Symbol;Acc:69]	atp-binding cassette sub-family e member 1	CUFF.21213.1	ABCA1 (2 of 2)	ENSXMAG00000006487	ATP-binding cassette, sub-family A (ABC1), member 1 [Source:HGNC Symbol;Acc:29]	atp-binding cassette sub-family a member 1
CUFF.35930.1	ABI3BP (2 of 2)	ENSXMAG00000011203	ABI family, member 3 (NESH) binding protein [Source:HGNC Symbol;Acc:17265]	target of nesh-sh3-like	CUFF.21184.1	ABCA1 (2 of 2)	ENSXMAG00000006487	ATP-binding cassette, sub-family A (ABC1), member 1 [Source:HGNC Symbol;Acc:29]	atp-binding cassette sub-family a member 1-like
CUFF.40460.1	ABLIM1 (1 of 2)	ENSXMAG00000007029	actin binding LIM protein 1 [Source:HGNC Symbol;Acc:78]	actin-binding lim protein 1 long isoform isoform cra_a	CUFF.31386.1	ABCA12	ENSXMAG00000015970	ATP-binding cassette, sub-family A (ABC1), member 12 [Source:HGNC Symbol;Acc:14637]	#N/A
CUFF.12001.1	ACLY	ENSXMAG00000010204	ATP citrate lyase [Source:HGNC Symbol;Acc:115]	atp citrate lyase	CUFF.11115.1	ABI3BP (1 of 2)	ENSXMAG00000005976	ABI family, member 3 (NESH) binding protein [Source:HGNC Symbol;Acc:17265]	target of nesh-sh3-like
CUFF.33622.1	ACP6	ENSXMAG00000004083	acid phosphatase 6, lysophosphatidic [Source:HGNC Symbol;Acc:29609]	lysophosphatidic acid phosphatase type 6	CUFF.11142.1	ABI3BP (1 of 2)	ENSXMAG00000005976	ABI family, member 3 (NESH) binding protein [Source:HGNC Symbol;Acc:17265]	#N/A
CUFF.22452.1	ACPL2	ENSXMAG00000008348	acid phosphatase-like 2 [Source:HGNC Symbol;Acc:26303]	acid phosphatase-like protein 2-like	CUFF.21501.1	ABL2	ENSXMAG00000003197	v-abl Abelson murine leukemia viral oncogene homolog 2 [Source:HGNC Symbol;Acc:77]	abelson tyrosine-protein kinase 2 isoform 2
CUFF.38083.1	ACSF2 (1 of 2)	ENSXMAG00000014761	acyl-CoA synthetase family member 2 [Source:HGNC Symbol;Acc:26101]	#N/A	CUFF.5111.1	ABLIM2	ENSXMAG00000010865	actin binding LIM protein family, member 2 [Source:HGNC Symbol;Acc:19195]	actin-binding lim protein 2-like
CUFF.31655.1	ACTL6A	ENSXMAG00000018223	actin-like 6A [Source:HGNC Symbol;Acc:24124]	actin-like 6a	CUFF.40373.1	ABLIM3 (1 of 2)	ENSXMAG00000010396	actin binding LIM protein family, member 3 [Source:HGNC Symbol;Acc:29132]	actin-binding lim protein 3-like
CUFF.10155.1	ACTR1B	ENSXMAG00000000355	ARP1 actin-related protein 1 homolog B, centractin beta (yeast) [Source:HGNC Symbol;Acc:168]	beta-centractin	CUFF.40381.1	ABLIM3 (1 of 2)	ENSXMAG00000010396	actin binding LIM protein family, member 3 [Source:HGNC Symbol;Acc:29132]	actin-binding lim protein 3
CUFF.29245.1	ACVR2B (1 of 2)	ENSXMAG00000000721	activin A receptor, type IIB [Source:HGNC Symbol;Acc:174]	activin receptor type-2b-like	CUFF.25747.1	ACACB	ENSXMAG00000007821	acetyl-CoA carboxylase beta [Source:HGNC Symbol;Acc:85]	acetyl- carboxylase 2
CUFF.15234.1	ADAM10 (1 of 2)	ENSXMAG00000006595	ADAM metallopeptidase domain 10 [Source:HGNC Symbol;Acc:188]	disintegrin and metalloproteinase domain-containing protein 10 precursor	CUFF.25794.1	ACACB	ENSXMAG00000007821	acetyl-CoA carboxylase beta [Source:HGNC Symbol;Acc:85]	acetyl- carboxylase 2
CUFF.15215.1	ADAM10 (1 of 2)	ENSXMAG00000006595	ADAM metallopeptidase domain 10 [Source:HGNC Symbol;Acc:188]	disintegrin and metalloproteinase domain-containing protein 10	CUFF.25746.1	ACACB	ENSXMAG00000007821	acetyl-CoA carboxylase beta [Source:HGNC Symbol;Acc:85]	acetyl- carboxylase 2
CUFF.24095.1	ADAM12 (1 of 2)	ENSXMAG00000012632	ADAM metallopeptidase domain 12 [Source:HGNC Symbol;Acc:190]	#N/A	CUFF.24335.1	ACAP1	ENSXMAG00000015536	ArfGAP with coiled-coil, ankyrin repeat and PH domains 1 [Source:HGNC Symbol;Acc:16467]	arf-gap with coiled- ank repeat and ph domain-containing protein 2
CUFF.41313.1	ADAM12 (2 of 2)	ENSXMAG00000016474	ADAM metallopeptidase domain 12 [Source:HGNC Symbol;Acc:190]	#N/A	CUFF.1636.1	ACAP3 (1 of 2)	ENSXMAG00000012472	ArfGAP with coiled-coil, ankyrin repeat and PH domains 3 [Source:HGNC Symbol;Acc:16754]	arf-gap with coiled- ank repeat and ph domain-containing protein 3
CUFF.41360.1	ADAM12 (2 of 2)	ENSXMAG00000016474	ADAM metallopeptidase domain 12 [Source:HGNC Symbol;Acc:190]	disintegrin and metalloproteinase domain-containing protein 12	CUFF.36161.1	ACAP3 (2 of 2)	ENSXMAG00000018796	ArfGAP with coiled-coil, ankyrin repeat and PH domains 3 [Source:HGNC Symbol;Acc:16754]	arf-gap with coiled- ank repeat and ph domain-containing protein 3
CUFF.18818.1	ADAM33	ENSXMAG00000007684	ADAM metallopeptidase domain 33 [Source:HGNC Symbol;Acc:15478]	disintegrin and metalloproteinase domain-containing protein 19	CUFF.12181.1	ACE	ENSXMAG00000014511	angiotensin I converting enzyme (peptidyl-dipeptidase A) 1 [Source:HGNC Symbol;Acc:2707]	angiotensin-converting enzyme-like
CUFF.23911.1	ADAMTS1	ENSXMAG00000009137	ADAM metallopeptidase with thrombospondin type 1 motif, 1 [Source:HGNC Symbol;Acc:217]	a disintegrin and metalloproteinase with thrombospondin motifs 1-like	CUFF.12227.1	ACE	ENSXMAG00000014511	angiotensin I converting enzyme (peptidyl-dipeptidase A) 1 [Source:HGNC Symbol;Acc:2707]	angiotensin-converting enzyme-like
CUFF.25912.1	ADAMTS10	ENSXMAG00000002633	ADAM metallopeptidase with thrombospondin type 1 motif, 10 [Source:HGNC Symbol;Acc:13201]	a disintegrin and metalloproteinase with thrombospondin motifs 6	CUFF.5751.1	ACOT11 (2 of 2)	ENSXMAG00000005353	acyl-CoA thioesterase 11 [Source:HGNC Symbol;Acc:18156]	acyl-coenzyme a thioesterase 11
CUFF.25951.1	ADAMTS10	ENSXMAG00000002633	ADAM metallopeptidase with thrombospondin type 1 motif, 10 [Source:HGNC Symbol;Acc:13201]	a disintegrin and metalloproteinase with thrombospondin motifs 10	CUFF.5717.1	ACOT11 (2 of 2)	ENSXMAG00000005353	acyl-CoA thioesterase 11 [Source:HGNC Symbol;Acc:18156]	acyl- thioesterase 11
CUFF.25946.1	ADAMTS10	ENSXMAG00000002633	ADAM metallopeptidase with thrombospondin type 1 motif, 10 [Source:HGNC Symbol;Acc:13201]	a disintegrin and metalloproteinase with thrombospondin motifs 10	CUFF.36927.1	ACOX1	ENSXMAG00000006043	acyl-CoA oxidase 1, palmitoyl [Source:HGNC Symbol;Acc:119]	peroxisomal acyl-coenzyme a oxidase 1
CUFF.37967.1	ADAMTS10	ENSXMAG00000002633	ADAM metallopeptidase with thrombospondin type 1 motif, 10 [Source:HGNC Symbol;Acc:13201]	#N/A	CUFF.425.1	ACSF2 (1 of 2)	ENSXMAG00000014761	acyl-CoA synthetase family member 2 [Source:HGNC Symbol;Acc:26101]	#N/A
CUFF.19004.1	ADAMTS10	ENSXMAG00000002633	ADAM metallopeptidase with thrombospondin type 1 motif, 10 [Source:HGNC Symbol;Acc:13201]	#N/A	CUFF.13671.1	ACSL4	ENSXMAG00000006825	acyl-CoA synthetase long-chain family member 4 [Source:HGNC Symbol;Acc:3571]	acyl- synthetase long-chain family member 4
CUFF.35128.1	ADAMTS12	ENSXMAG00000010104	ADAM metallopeptidase with thrombospondin type 1 motif, 12 [Source:HGNC Symbol;Acc:14605]	#N/A	CUFF.17342.1	ACSL6	ENSXMAG00000012038	acyl-CoA synthetase long-chain family member 6 [Source:HGNC Symbol;Acc:16496]	long-chain-fatty-acid-- ligase 6-like isoform 2
CUFF.41204.1	ADAMTS14	ENSXMAG00000015155	ADAM metallopeptidase with thrombospondin type 1 motif, 14 [Source:HGNC Symbol;Acc:14899]	a disintegrin and metalloproteinase with thrombospondin motifs 3	CUFF.32734.1	ACSS3	ENSXMAG00000017548	acyl-CoA synthetase short-chain family member 3 [Source:HGNC Symbol;Acc:24723]	acyl- synthetase short-chain family member mitochondrial
CUFF.27507.1	ADAMTS15	ENSXMAG00000012321	ADAM metallopeptidase with thrombospondin type 1 motif, 15 [Source:HGNC Symbol;Acc:16305]	a disintegrin and metalloproteinase with thrombospondin motifs 15	CUFF.19211.1	ADAM10 (2 of 2)	ENSXMAG00000014437	ADAM metallopeptidase domain 10 [Source:HGNC Symbol;Acc:188]	disintegrin and metalloproteinase domain-containing protein 10-like
CUFF.27508.1	ADAMTS15	ENSXMAG00000012321	ADAM metallopeptidase with thrombospondin type 1 motif, 15 [Source:HGNC Symbol;Acc:16305]	a disintegrin and metalloproteinase with thrombospondin motifs 15	CUFF.36723.1	ADAM23	ENSXMAG00000010539	ADAM metallopeptidase domain 23 [Source:HGNC Symbol;Acc:202]	#N/A
CUFF.12296.1	ADAMTS16	ENSXMAG00000013842	ADAM metallopeptidase with thrombospondin type 1 motif, 16 [Source:HGNC Symbol;Acc:17108]	a disintegrin and metalloproteinase with thrombospondin motifs 16	CUFF.36725.1	ADAM23	ENSXMAG00000010539	ADAM metallopeptidase domain 23 [Source:HGNC Symbol;Acc:202]	disintegrin and metalloproteinase domain-containing protein 23
CUFF.12299.1	ADAMTS16	ENSXMAG00000013842	ADAM metallopeptidase with thrombospondin type 1 motif, 16 [Source:HGNC Symbol;Acc:17108]	a disintegrin and metalloproteinase with thrombospondin motifs 16	CUFF.36730.1	ADAM23	ENSXMAG00000010539	ADAM metallopeptidase domain 23 [Source:HGNC Symbol;Acc:202]	disintegrin and metalloproteinase domain-containing protein 23
CUFF.12301.1	ADAMTS16	ENSXMAG00000013842	ADAM metallopeptidase with thrombospondin type 1 motif, 16 [Source:HGNC Symbol;Acc:17108]	a disintegrin and metalloproteinase with thrombospondin motifs 16	CUFF.21093.1	ADAM28	ENSXMAG00000010382	ADAM metallopeptidase domain 28 [Source:HGNC Symbol;Acc:206]	disintegrin and metalloproteinase domain-containing protein 28-like
CUFF.28099.1	ADAMTS17	ENSXMAG00000001177	ADAM metallopeptidase with thrombospondin type 1 motif, 17 [Source:HGNC Symbol;Acc:17109]	a disintegrin and metalloproteinase with thrombospondin motifs 17	CUFF.27104.1	ADAMTS10	ENSXMAG00000002633	ADAM metallopeptidase with thrombospondin type 1 motif, 10 [Source:HGNC Symbol;Acc:13201]	unnamed protein product [Tetraodon nigroviridis]
CUFF.28050.1	ADAMTS17	ENSXMAG00000001177	ADAM metallopeptidase with thrombospondin type 1 motif, 17 [Source:HGNC Symbol;Acc:17109]	a disintegrin and metalloproteinase with thrombospondin motifs 17	CUFF.38597.1	ADAMTS10	ENSXMAG00000002633	ADAM metallopeptidase with thrombospondin type 1 motif, 10 [Source:HGNC Symbol;Acc:13201]	#N/A
CUFF.26501.1	ADAMTS2 (2 of 2)	ENSXMAG00000006498	ADAM metallopeptidase with thrombospondin type 1 motif, 2 [Source:HGNC Symbol;Acc:218]	a disintegrin and metalloproteinase with thrombospondin motifs 2	CUFF.10750.1	ADAMTS10	ENSXMAG00000002633	ADAM metallopeptidase with thrombospondin type 1 motif, 10 [Source:HGNC Symbol;Acc:13201]	#N/A
CUFF.38865.1	ADAMTS20	ENSXMAG00000017324	ADAM metallopeptidase with thrombospondin type 1 motif, 20 [Source:HGNC Symbol;Acc:17178]	a disintegrin and metalloproteinase with thrombospondin motifs 20-like	CUFF.19683.1	ADCK2	ENSXMAG00000012609	aarF domain containing kinase 2 [Source:HGNC Symbol;Acc:19039]	#N/A
CUFF.38867.1	ADAMTS20	ENSXMAG00000017324	ADAM metallopeptidase with thrombospondin type 1 motif, 20 [Source:HGNC Symbol;Acc:17178]	a disintegrin and metalloproteinase with thrombospondin motifs 20-like	CUFF.18082.1	ADCK3 (1 of 2)	ENSXMAG00000007048	aarF domain containing kinase 3 [Source:HGNC Symbol;Acc:16812]	chaperone activity of bc1 complex- mitochondrial-like
CUFF.9192.1	ADAMTS3	ENSXMAG00000002348	ADAM metallopeptidase with thrombospondin type 1 motif, 3 [Source:HGNC Symbol;Acc:219]	a disintegrin and metalloproteinase with thrombospondin motifs 3-like	CUFF.30199.1	ADCY6 (2 of 2)	ENSXMAG00000010656	adenylate cyclase 6 [Source:HGNC Symbol;Acc:237]	adenylate cyclase 6
CUFF.9252.1	ADAMTS3	ENSXMAG00000002348	ADAM metallopeptidase with thrombospondin type 1 motif, 3 [Source:HGNC Symbol;Acc:219]	a disintegrin and metalloproteinase with thrombospondin motifs 3	CUFF.19799.1	ADIPOR2	ENSXMAG00000005487	adiponectin receptor 2 [Source:HGNC Symbol;Acc:24041]	adiponectin receptor 2
CUFF.1518.1	ADAMTS8 (1 of 2)	ENSXMAG00000002336	ADAM metallopeptidase with thrombospondin type 1 motif, 8 [Source:HGNC Symbol;Acc:224]	a disintegrin and metalloproteinase with thrombospondin motifs 8	CUFF.19760.1	ADIPOR2	ENSXMAG00000005487	adiponectin receptor 2 [Source:HGNC Symbol;Acc:24041]	adiponectin receptor 2
CUFF.33258.1	ADAMTSL1	ENSXMAG00000008488	ADAMTS-like 1 [Source:HGNC Symbol;Acc:14632]	adamts-like protein 1	CUFF.26021.1	ADORA2A (2 of 2)	ENSXMAG00000001121	adenosine A2a receptor [Source:HGNC Symbol;Acc:263]	#N/A
CUFF.10427.1	ADAMTSL2	ENSXMAG00000000048	ADAMTS-like 2 [Source:HGNC Symbol;Acc:14631]	adamts-like protein 2-like	CUFF.31261.1	ADORA2B	ENSXMAG00000005379	adenosine A2b receptor [Source:HGNC Symbol;Acc:264]	adenosine receptor a2b-like
CUFF.10463.1	ADAMTSL2	ENSXMAG00000000048	ADAMTS-like 2 [Source:HGNC Symbol;Acc:14631]	adamts-like protein 2-like	CUFF.21204.1	ADRA2A (1 of 2)	ENSXMAG00000020215	adrenoceptor alpha 2A [Source:HGNC Symbol;Acc:281]	alpha-2a adrenergic receptor
CUFF.16830.1	ADCY2 (2 of 2)	ENSXMAG00000013559	adenylate cyclase 2 (brain) [Source:HGNC Symbol;Acc:233]	adenylate cyclase type 2	CUFF.24333.1	AGFG2	ENSXMAG00000015529	ArfGAP with FG repeats 2 [Source:HGNC Symbol;Acc:5177]	with fg repeats 1
CUFF.16790.1	ADCY2 (2 of 2)	ENSXMAG00000013559	adenylate cyclase 2 (brain) [Source:HGNC Symbol;Acc:233]	adenylate cyclase type 2	CUFF.16597.1	AGL	ENSXMAG00000000897	amylo-alpha-1, 6-glucosidase, 4-alpha-glucanotransferase [Source:HGNC Symbol;Acc:321]	glycogen debranching enzyme
CUFF.27392.1	ADCY5	ENSXMAG00000000770	adenylate cyclase 5 [Source:HGNC Symbol;Acc:236]	adenylate cyclase type 5	CUFF.24833.1	AGR2	ENSXMAG00000016731	anterior gradient 2 homolog (Xenopus laevis) [Source:HGNC Symbol;Acc:328]	anterior gradient protein 2 homolog precursor
CUFF.40957.1	ADD2	ENSXMAG00000004651	adducin 2 (beta) [Source:HGNC Symbol;Acc:244]	#N/A	CUFF.20769.1	AHNAK	ENSXMAG00000010087	AHNAK nucleoprotein [Source:HGNC Symbol;Acc:347]	neuroblast differentiation-associated protein ahnak
CUFF.3230.1	ADD2	ENSXMAG00000004651	adducin 2 (beta) [Source:HGNC Symbol;Acc:244]	pyridoxal-dependent decarboxylase domain-containing protein 1	CUFF.41.1	AHNAK	ENSXMAG00000010087	AHNAK nucleoprotein [Source:HGNC Symbol;Acc:347]	#N/A
CUFF.18378.1	ADM2 (1 of 2)	ENSXMAG00000005131	adrenomedullin 2 [Source:HGNC Symbol;Acc:28898]	adrenomedullin 3	CUFF.95.1	AHNAK	ENSXMAG00000010087	AHNAK nucleoprotein [Source:HGNC Symbol;Acc:347]	#N/A
CUFF.18386.1	ADM2 (1 of 2)	ENSXMAG00000005131	adrenomedullin 2 [Source:HGNC Symbol;Acc:28898]	#N/A	CUFF.15470.1	AHNAK	ENSXMAG00000010087	AHNAK nucleoprotein [Source:HGNC Symbol;Acc:347]	#N/A
CUFF.31473.1	ADNP (2 of 2)	ENSXMAG00000009584	activity-dependent neuroprotector homeobox [Source:HGNC Symbol;Acc:15766]	activity-dependent neuroprotector homeobox protein	CUFF.34036.1	AIM1 (1 of 2)	ENSXMAG00000018683	absent in melanoma 1 [Source:HGNC Symbol;Acc:356]	#N/A
CUFF.14268.1	ADO (2 of 2)	ENSXMAG00000014234	2-aminoethanethiol (cysteamine) dioxygenase [Source:HGNC Symbol;Acc:23506]	2-aminoethanethiol dioxygenase	CUFF.14970.1	AK1	ENSXMAG00000011293	adenylate kinase 1 [Source:HGNC Symbol;Acc:361]	adenylate kinase
CUFF.30162.1	ADORA1 (2 of 2)	ENSXMAG00000010202	adenosine A1 receptor [Source:HGNC Symbol;Acc:262]	adenosine receptor a1-like	CUFF.14678.1	AKAP11	ENSXMAG00000007250	A kinase (PRKA) anchor protein 11 [Source:HGNC Symbol;Acc:369]	#N/A
CUFF.14641.1	ADPGK	ENSXMAG00000012200	ADP-dependent glucokinase [Source:HGNC Symbol;Acc:25250]	adp-dependent glucokinase	CUFF.14540.1	AKT1S1	ENSXMAG00000014211	AKT1 substrate 1 (proline-rich) [Source:HGNC Symbol;Acc:28426]	proline-rich akt1 substrate 1
CUFF.35376.1	ADPRHL2	ENSXMAG00000009288	ADP-ribosylhydrolase like 2 [Source:HGNC Symbol;Acc:21304]	0	CUFF.14542.1	AKT1S1	ENSXMAG00000014211	AKT1 substrate 1 (proline-rich) [Source:HGNC Symbol;Acc:28426]	proline-rich akt1 substrate 1
CUFF.12934.1	ADPRM	ENSXMAG00000005272	ADP-ribose/CDP-alcohol diphosphatase, manganese-dependent [Source:HGNC Symbol;Acc:30925]	manganese-dependent adp-ribose cdp-alcohol diphosphatase	CUFF.15999.1	ALDH1L2	ENSXMAG00000005276	aldehyde dehydrogenase 1 family, member L2 [Source:HGNC Symbol;Acc:26777]	#N/A
CUFF.24914.1	ADRM1 (1 of 2)	ENSXMAG00000011439	adhesion regulating molecule 1 [Source:HGNC Symbol;Acc:15759]	#N/A	CUFF.11848.1	ALDH3B2	ENSXMAG00000002522	aldehyde dehydrogenase 3 family, member B2 [Source:HGNC Symbol;Acc:411]	aldehyde dehydrogenase 3 member b1
CUFF.29430.1	ADRM1 (2 of 2)	ENSXMAG00000009196	adhesion regulating molecule 1 [Source:HGNC Symbol;Acc:15759]	proteasomal ubiquitin receptor adrm1-like	CUFF.40074.1	ALDOB	ENSXMAG00000008511	aldolase B, fructose-bisphosphate [Source:HGNC Symbol;Acc:417]	fructose-bisphosphate aldolase b
CUFF.17131.1	AEBP1 (2 of 2)	ENSXMAG00000015364	AE binding protein 1 [Source:HGNC Symbol;Acc:303]	adipocyte enhancer-binding protein 1-like	CUFF.12639.1	ALG11 (2 of 2)	ENSXMAG00000008695	asparagine-linked glycosylation 11, alpha-1,2-mannosyltransferase homolog (yeast) [Source:HGNC Symbol;Acc:32456]	gdp-man:man c -pp-dol alpha- -mannosyltransferase
CUFF.23121.1	AEBP2 (1 of 2)	ENSXMAG00000001328	AE binding protein 2 [Source:HGNC Symbol;Acc:24051]	zinc finger protein aebp2	CUFF.26043.1	ALX4 (1 of 2)	ENSXMAG00000007283	ALX homeobox 4 [Source:HGNC Symbol;Acc:450]	#N/A
CUFF.2807.1	AGAP2 (1 of 2)	ENSXMAG00000002423	ArfGAP with GTPase domain, ankyrin repeat and PH domain 2 [Source:HGNC Symbol;Acc:16921]	#N/A	CUFF.30129.1	AMIGO1 (1 of 2)	ENSXMAG00000020190	adhesion molecule with Ig-like domain 1 [Source:HGNC Symbol;Acc:20824]	adhesion molecule with ig-like domain 1
CUFF.19265.1	AGPAT3	ENSXMAG00000003600	1-acylglycerol-3-phosphate O-acyltransferase 3 [Source:HGNC Symbol;Acc:326]	1-acyl-sn-glycerol-3-phosphate acyltransferase gamma	CUFF.5687.1	AMOT	ENSXMAG00000011507	angiomotin [Source:HGNC Symbol;Acc:17810]	angiomotin
CUFF.11571.1	AGPAT5	ENSXMAG00000010319	1-acylglycerol-3-phosphate O-acyltransferase 5 (lysophosphatidic acid acyltransferase, epsilon) [Source:HGNC Symbol;Acc:20886]	1-acyl-sn-glycerol-3-phosphate acyltransferase epsilon	CUFF.25011.1	AMOTL2 (1 of 2)	ENSXMAG00000016605	angiomotin like 2 [Source:HGNC Symbol;Acc:17812]	angiomotin like 2
CUFF.36200.1	AGTR1	ENSXMAG00000020155	angiotensin II receptor, type 1 [Source:HGNC Symbol;Acc:336]	type-1 angiotensin ii receptor	CUFF.39250.1	AMOTL2 (2 of 2)	ENSXMAG00000015893	angiomotin like 2 [Source:HGNC Symbol;Acc:17812]	angiomotin like 2
CUFF.15359.1	AGTR2	ENSXMAG00000011919	angiotensin II receptor, type 2 [Source:HGNC Symbol;Acc:338]	type-2 angiotensin ii receptor-like	CUFF.36400.1	ANGEL1	ENSXMAG00000014605	angel homolog 1 (Drosophila) [Source:HGNC Symbol;Acc:19961]	protein angel homolog 1
CUFF.37238.1	AHCYL2 (1 of 2)	ENSXMAG00000004222	adenosylhomocysteinase-like 2 [Source:HGNC Symbol;Acc:22204]	adenosylhomocysteinase 3	CUFF.17352.1	ANK3 (1 of 2)	ENSXMAG00000003770	ankyrin 3, node of Ranvier (ankyrin G) [Source:HGNC Symbol;Acc:494]	low quality protein: ankyrin-3-like
CUFF.10517.1	AHSA1 (1 of 2)	ENSXMAG00000008162	AHA1, activator of heat shock 90kDa protein ATPase homolog 1 (yeast) [Source:HGNC Symbol;Acc:1189]	activator of 90 kda heat shock protein atpase homolog 1	CUFF.17333.1	ANK3 (1 of 2)	ENSXMAG00000003770	ankyrin 3, node of Ranvier (ankyrin G) [Source:HGNC Symbol;Acc:494]	ankyrin node of ranvier (ankyrin g) protein
CUFF.20046.1	AJUBA	ENSXMAG00000001581	ajuba LIM protein [Source:HGNC Symbol;Acc:20250]	lim domain-containing protein ajuba	CUFF.17294.1	ANK3 (1 of 2)	ENSXMAG00000003770	ankyrin 3, node of Ranvier (ankyrin G) [Source:HGNC Symbol;Acc:494]	ankyrin-3- partial
CUFF.19591.1	AKAP1	ENSXMAG00000012222	A kinase (PRKA) anchor protein 1 [Source:HGNC Symbol;Acc:367]	a-kinase anchor protein mitochondrial-like	CUFF.35008.1	ANKH	ENSXMAG00000002027	ankylosis, progressive homolog (mouse) [Source:HGNC Symbol;Acc:15492]	progressive ankylosis protein
CUFF.31215.1	AKAP10	ENSXMAG00000005302	A kinase (PRKA) anchor protein 10 [Source:HGNC Symbol;Acc:368]	a-kinase anchor protein mitochondrial	CUFF.35004.1	ANKH	ENSXMAG00000002027	ankylosis, progressive homolog (mouse) [Source:HGNC Symbol;Acc:15492]	progressive ankylosis protein homolog
CUFF.31217.1	AKAP10	ENSXMAG00000005302	A kinase (PRKA) anchor protein 10 [Source:HGNC Symbol;Acc:368]	a-kinase anchor protein mitochondrial	CUFF.10264.1	ANKRD11	ENSXMAG00000018381	ankyrin repeat domain 11 [Source:HGNC Symbol;Acc:21316]	#N/A
CUFF.31412.1	AKAP17A	ENSXMAG00000016225	A kinase (PRKA) anchor protein 17A [Source:HGNC Symbol;Acc:18783]	a-kinase anchor protein 17a-like	CUFF.22172.1	ANKRD6 (1 of 2)	ENSXMAG00000005373	ankyrin repeat domain 6 [Source:HGNC Symbol;Acc:17280]	ankyrin repeat domain-containing protein 6
CUFF.18412.1	ALDH1L2	ENSXMAG00000005276	aldehyde dehydrogenase 1 family, member L2 [Source:HGNC Symbol;Acc:26777]	mitochondrial 10-formyltetrahydrofolate dehydrogenase	CUFF.7897.1	ANO1 (2 of 2)	ENSXMAG00000000754	anoctamin 1, calcium activated chloride channel [Source:HGNC Symbol;Acc:21625]	ano1 protein
CUFF.13995.1	ALG2	ENSXMAG00000013195	asparagine-linked glycosylation 2, alpha-1,3-mannosyltransferase homolog (S. cerevisiae) [Source:HGNC Symbol;Acc:23159]	alpha- -mannosyltransferase alg2	CUFF.7870.1	ANO1 (2 of 2)	ENSXMAG00000000754	anoctamin 1, calcium activated chloride channel [Source:HGNC Symbol;Acc:21625]	anoctamin calcium activated chloride channel
CUFF.39159.1	ALG3	ENSXMAG00000015003	asparagine-linked glycosylation 3, alpha-1,3- mannosyltransferase homolog (S. cerevisiae) [Source:HGNC Symbol;Acc:23056]	dolichyl-p-man:man c -pp-dolichyl mannosyltransferase	CUFF.15250.1	ANO3	ENSXMAG00000006916	anoctamin 3 [Source:HGNC Symbol;Acc:14004]	#N/A
CUFF.17961.1	ALG5	ENSXMAG00000008607	asparagine-linked glycosylation 5, dolichyl-phosphate beta-glucosyltransferase homolog (S. cerevisiae) [Source:HGNC Symbol;Acc:20266]	dolichyl-phosphate beta-glucosyltransferase	CUFF.18264.1	ANO7 (1 of 2)	ENSXMAG00000014345	anoctamin 7 [Source:HGNC Symbol;Acc:31677]	anoctamin-7
CUFF.3001.1	ALG9	ENSXMAG00000010695	asparagine-linked glycosylation 9, alpha-1,2-mannosyltransferase homolog (S. cerevisiae) [Source:HGNC Symbol;Acc:15672]	asparagine-linked glycosylation alpha- -mannosyltransferase homolog	CUFF.31097.1	ANO8	ENSXMAG00000002402	anoctamin 8 [Source:HGNC Symbol;Acc:29329]	transmembrane protein 16h
CUFF.36645.1	ALX4 (1 of 2)	ENSXMAG00000007283	ALX homeobox 4 [Source:HGNC Symbol;Acc:450]	#N/A	CUFF.28087.1	ANO9 (1 of 2)	ENSXMAG00000001137	anoctamin 9 [Source:HGNC Symbol;Acc:20679]	anoctamin-9
CUFF.9336.1	ALX4 (1 of 2)	ENSXMAG00000007283	ALX homeobox 4 [Source:HGNC Symbol;Acc:450]	#N/A	CUFF.39010.1	ANPEP (4 of 4)	ENSXMAG00000016971	alanyl (membrane) aminopeptidase [Source:HGNC Symbol;Acc:500]	aminopeptidase n-like
CUFF.22908.1	ALX4 (2 of 2)	ENSXMAG00000007187	ALX homeobox 4 [Source:HGNC Symbol;Acc:450]	#N/A	CUFF.25159.1	ANXA1 (1 of 2)	ENSXMAG00000002122	annexin A1 [Source:HGNC Symbol;Acc:533]	annexin a1
CUFF.22905.1	ALX4 (2 of 2)	ENSXMAG00000007187	ALX homeobox 4 [Source:HGNC Symbol;Acc:450]	homeobox protein aristaless-like 4-like	CUFF.7951.1	ANXA1 (2 of 2)	ENSXMAG00000008534	annexin A1 [Source:HGNC Symbol;Acc:533]	annexin a1
CUFF.22126.1	AMD1	ENSXMAG00000005067	adenosylmethionine decarboxylase 1 [Source:HGNC Symbol;Acc:457]	s-adenosylmethionine decarboxylase proenzyme-like	CUFF.29981.1	ANXA11 (1 of 2)	ENSXMAG00000003181	annexin A11 [Source:HGNC Symbol;Acc:535]	annexin a11
CUFF.22123.1	AMD1	ENSXMAG00000005067	adenosylmethionine decarboxylase 1 [Source:HGNC Symbol;Acc:457]	adenosylmethionine decarboxylase 1	CUFF.26028.1	ANXA3 (2 of 2)	ENSXMAG00000002973	annexin A3 [Source:HGNC Symbol;Acc:541]	annexin a3
CUFF.31237.1	AMMECR1	ENSXMAG00000005004	Alport syndrome, mental retardation, midface hypoplasia and elliptocytosis chromosomal region gene 1 [Source:HGNC Symbol;Acc:467]	#N/A	CUFF.19826.1	AOX1	ENSXMAG00000010446	aldehyde oxidase 1 [Source:HGNC Symbol;Acc:553]	aldehyde oxidase-like
CUFF.6166.1	AMPD2 (2 of 2)	ENSXMAG00000007099	adenosine monophosphate deaminase 2 [Source:HGNC Symbol;Acc:469]	amp deaminase 2	CUFF.13744.1	APAF1	ENSXMAG00000018504	apoptotic peptidase activating factor 1 [Source:HGNC Symbol;Acc:576]	apoptotic peptidase activating factor 1
CUFF.27326.1	ANAPC11	ENSXMAG00000018021	anaphase promoting complex subunit 11 [Source:HGNC Symbol;Acc:14452]	anaphase-promoting complex subunit 11	CUFF.8977.1	API5	ENSXMAG00000012462	apoptosis inhibitor 5 [Source:HGNC Symbol;Acc:594]	apolipoprotein 1
CUFF.11588.1	ANGPT2	ENSXMAG00000010360	angiopoietin 2 [Source:HGNC Symbol;Acc:485]	angiopoietin 2	CUFF.28548.1	APOB (4 of 4)	ENSXMAG00000017755	apolipoprotein B (including Ag(x) antigen) [Source:HGNC Symbol;Acc:603]	#N/A
CUFF.37553.1	ANGPT4	ENSXMAG00000019351	angiopoietin 4 [Source:HGNC Symbol;Acc:487]	angiopoietin 1	CUFF.33496.1	APOE (1 of 2)	ENSXMAG00000018601	apolipoprotein E [Source:HGNC Symbol;Acc:613]	apolipoprotein e
CUFF.13211.1	ANGPTL1 (1 of 2)	ENSXMAG00000018324	angiopoietin-like 1 [Source:HGNC Symbol;Acc:489]	angiopoietin-related protein 1 precursor	CUFF.38911.1	APPL2	ENSXMAG00000017453	adaptor protein, phosphotyrosine interaction, PH domain and leucine zipper containing 2 [Source:HGNC Symbol;Acc:18242]	dcc-interacting protein 13-beta
CUFF.20542.1	ANGPTL2	ENSXMAG00000000203	angiopoietin-like 2 [Source:HGNC Symbol;Acc:490]	angiopoietin-like 2	CUFF.26558.1	AQP3	ENSXMAG00000019407	aquaporin 3 (Gill blood group) [Source:HGNC Symbol;Acc:636]	aquaporin 3
CUFF.20541.1	ANGPTL2	ENSXMAG00000000203	angiopoietin-like 2 [Source:HGNC Symbol;Acc:490]	#N/A	CUFF.24240.1	ARAP2	ENSXMAG00000015280	ArfGAP with RhoGAP domain, ankyrin repeat and PH domain 2 [Source:HGNC Symbol;Acc:16924]	arf-gap with rho-gap ank repeat and ph domain-containing protein 2
CUFF.22492.1	ANGPTL5	ENSXMAG00000010840	angiopoietin-like 5 [Source:HGNC Symbol;Acc:19705]	angiopoietin-related protein 5	CUFF.24278.1	ARAP2	ENSXMAG00000015280	ArfGAP with RhoGAP domain, ankyrin repeat and PH domain 2 [Source:HGNC Symbol;Acc:16924]	arf-gap with rho-gap ank repeat and ph domain-containing protein 2
CUFF.8142.1	ANGPTL7	ENSXMAG00000001358	angiopoietin-like 7 [Source:HGNC Symbol;Acc:24078]	angiopoietin-related protein 7	CUFF.21314.1	ARG2	ENSXMAG00000014792	arginase, type II [Source:HGNC Symbol;Acc:664]	#N/A
CUFF.20883.1	ANKFN1	ENSXMAG00000016934	ankyrin-repeat and fibronectin type III domain containing 1 [Source:HGNC Symbol;Acc:26766]	ankyrin repeat and fibronectin type-iii domain-containing protein 1	CUFF.12780.1	ARG2	ENSXMAG00000014792	arginase, type II [Source:HGNC Symbol;Acc:664]	type ii
CUFF.31313.1	ANKFY1	ENSXMAG00000005852	ankyrin repeat and FYVE domain containing 1 [Source:HGNC Symbol;Acc:20763]	ankyrin repeat and fyve domain-containing protein 1	CUFF.38373.1	ARHGAP12 (1 of 2)	ENSXMAG00000006112	Rho GTPase activating protein 12 [Source:HGNC Symbol;Acc:16348]	#N/A
CUFF.32096.1	ANKLE1	ENSXMAG00000006004	ankyrin repeat and LEM domain containing 1 [Source:HGNC Symbol;Acc:26812]	ankyrin repeat and lem domain-containing protein 1	CUFF.38137.1	ARHGAP23	ENSXMAG00000008424	Rho GTPase activating protein 23 [Source:HGNC Symbol;Acc:29293]	#N/A
CUFF.33548.1	ANKMY2	ENSXMAG00000019024	ankyrin repeat and MYND domain containing 2 [Source:HGNC Symbol;Acc:25370]	ankyrin repeat and mynd domain-containing protein 2	CUFF.33014.1	ARHGAP26 (2 of 2)	ENSXMAG00000019241	Rho GTPase activating protein 26 [Source:HGNC Symbol;Acc:17073]	interleukin-1 receptor-like 1-like
CUFF.33550.1	ANKMY2	ENSXMAG00000019024	ankyrin repeat and MYND domain containing 2 [Source:HGNC Symbol;Acc:25370]	ankyrin repeat and mynd domain-containing protein 2	CUFF.27094.1	ARHGAP27 (2 of 2)	ENSXMAG00000012637	Rho GTPase activating protein 27 [Source:HGNC Symbol;Acc:31813]	rho gtpase-activating protein 27
CUFF.19045.1	ANKRD10 (2 of 2)	ENSXMAG00000009672	ankyrin repeat domain 10 [Source:HGNC Symbol;Acc:20265]	ankyrin repeat domain-containing protein 10-like	CUFF.12373.1	ARHGAP29 (1 of 2)	ENSXMAG00000001897	Rho GTPase activating protein 29 [Source:HGNC Symbol;Acc:30207]	rho gtpase-activating protein 29
CUFF.27890.1	ANKRD28 (2 of 2)	ENSXMAG00000000641	ankyrin repeat domain 28 [Source:HGNC Symbol;Acc:29024]	serine threonine-protein phosphatase 6 regulatory ankyrin repeat subunit a	CUFF.38267.1	ARHGAP30	ENSXMAG00000005641	Rho GTPase activating protein 30 [Source:HGNC Symbol;Acc:27414]	novel protein human sorting nexin 26
CUFF.19120.1	ANKRD49	ENSXMAG00000009888	ankyrin repeat domain 49 [Source:HGNC Symbol;Acc:25970]	ankyrin repeat domain-containing protein 49	CUFF.25502.1	ARHGAP35 (2 of 2)	ENSXMAG00000004221	Rho GTPase activating protein 35 [Source:HGNC Symbol;Acc:4591]	rho gtpase-activating protein 35
CUFF.25188.1	ANKRD52 (2 of 2)	ENSXMAG00000003445	ankyrin repeat domain 52 [Source:HGNC Symbol;Acc:26614]	serine threonine-protein phosphatase 6 regulatory ankyrin repeat subunit c	CUFF.23508.1	ARHGAP40	ENSXMAG00000006086	Rho GTPase activating protein 40 [Source:HGNC Symbol;Acc:16226]	rho gtpase-activating protein 40
CUFF.8205.1	ANKRD54	ENSXMAG00000004508	ankyrin repeat domain 54 [Source:HGNC Symbol;Acc:25185]	ankyrin repeat domain-containing protein 54	CUFF.33719.1	ARHGAP6 (2 of 2)	ENSXMAG00000004450	Rho GTPase activating protein 6 [Source:HGNC Symbol;Acc:676]	rho gtpase-activating protein 6-like
CUFF.12460.1	ANKS6	ENSXMAG00000001987	ankyrin repeat and sterile alpha motif domain containing 6 [Source:HGNC Symbol;Acc:26724]	ankyrin repeat and sam domain-containing protein 6	CUFF.3067.1	ARHGAP8	ENSXMAG00000005134	Rho GTPase activating protein 8 [Source:HGNC Symbol;Acc:677]	rho gtpase activating protein 8
CUFF.18595.1	ANO2 (1 of 2)	ENSXMAG00000008729	anoctamin 2 [Source:HGNC Symbol;Acc:1183]	anoctamin calcium activated chloride channel	CUFF.22220.1	ARHGEF10 (2 of 2)	ENSXMAG00000000262	Rho guanine nucleotide exchange factor (GEF) 10 [Source:HGNC Symbol;Acc:14103]	rho guanine nucleotide exchange factor 10
CUFF.15255.1	ANO5 (1 of 2)	ENSXMAG00000007021	anoctamin 5 [Source:HGNC Symbol;Acc:27337]	anoctamin 5	CUFF.22178.1	ARHGEF10 (2 of 2)	ENSXMAG00000000262	Rho guanine nucleotide exchange factor (GEF) 10 [Source:HGNC Symbol;Acc:14103]	rho guanine nucleotide exchange factor 10
CUFF.8765.1	ANO5 (2 of 2)	ENSXMAG00000001236	anoctamin 5 [Source:HGNC Symbol;Acc:27337]	anoctamin 5	CUFF.32292.1	ARHGEF16	ENSXMAG00000018659	Rho guanine nucleotide exchange factor (GEF) 16 [Source:HGNC Symbol;Acc:15515]	rho guanine nucleotide exchange factor 16
CUFF.15861.1	ANP32D	ENSXMAG00000000465	acidic (leucine-rich) nuclear phosphoprotein 32 family, member D [Source:HGNC Symbol;Acc:16676]	acidic leucine-rich nuclear phosphoprotein 32 family member a	CUFF.32291.1	ARHGEF16	ENSXMAG00000018659	Rho guanine nucleotide exchange factor (GEF) 16 [Source:HGNC Symbol;Acc:15515]	rho guanine nucleotide exchange factor 16
CUFF.40284.1	ANXA6	ENSXMAG00000010058	annexin A6 [Source:HGNC Symbol;Acc:544]	annexin a6	CUFF.31089.1	ARHGEF26	ENSXMAG00000001477	Rho guanine nucleotide exchange factor (GEF) 26 [Source:HGNC Symbol;Acc:24490]	rho guanine nucleotide exchange factor 26-like
CUFF.21649.1	AP1M1	ENSXMAG00000000642	adaptor-related protein complex 1, mu 1 subunit [Source:HGNC Symbol;Acc:13667]	ap-1 complex subunit mu-1	CUFF.7456.1	ARHGEF28 (1 of 2)	ENSXMAG00000014765	Rho guanine nucleotide exchange factor (GEF) 28 [Source:HGNC Symbol;Acc:30322]	rho-guanine nucleotide exchange factor-like
CUFF.21544.1	AP3D1	ENSXMAG00000003514	adaptor-related protein complex 3, delta 1 subunit [Source:HGNC Symbol;Acc:568]	ap-3 complex subunit delta-1	CUFF.7457.1	ARHGEF28 (1 of 2)	ENSXMAG00000014765	Rho guanine nucleotide exchange factor (GEF) 28 [Source:HGNC Symbol;Acc:30322]	rho-guanine nucleotide exchange factor
CUFF.26519.1	AP4M1	ENSXMAG00000006732	adaptor-related protein complex 4, mu 1 subunit [Source:HGNC Symbol;Acc:574]	ap-4 complex subunit mu-1	CUFF.35913.1	ARHGEF7 (2 of 3)	ENSXMAG00000011449	Rho guanine nucleotide exchange factor (GEF) 7 [Source:HGNC Symbol;Acc:15607]	rho guanine nucleotide exchange factor 7-like isoform 2
CUFF.22028.1	AP5Z1	ENSXMAG00000001068	adaptor-related protein complex 5, zeta 1 subunit [Source:HGNC Symbol;Acc:22197]	protein kiaa0415-like	CUFF.31153.1	ARID3A	ENSXMAG00000002619	AT rich interactive domain 3A (BRIGHT-like) [Source:HGNC Symbol;Acc:3031]	#N/A
CUFF.31158.1	APBA3	ENSXMAG00000002626	amyloid beta (A4) precursor protein-binding, family A, member 3 [Source:HGNC Symbol;Acc:580]	amyloid beta a4 precursor protein-binding family a member 1	CUFF.39666.1	ARID3B (1 of 2)	ENSXMAG00000007386	AT rich interactive domain 3B (BRIGHT-like) [Source:HGNC Symbol;Acc:14350]	at-rich interactive domain-containing protein 3b
CUFF.30580.1	APEX1	ENSXMAG00000006195	APEX nuclease (multifunctional DNA repair enzyme) 1 [Source:HGNC Symbol;Acc:587]	apurinic apyrimidinic endonuclease 1	CUFF.38990.1	ARID3B (2 of 2)	ENSXMAG00000016801	AT rich interactive domain 3B (BRIGHT-like) [Source:HGNC Symbol;Acc:14350]	at-rich interactive domain-containing protein 3b
CUFF.14635.1	API5	ENSXMAG00000012462	apoptosis inhibitor 5 [Source:HGNC Symbol;Acc:594]	apoptosis inhibitor 5	CUFF.25134.1	ARID5A (1 of 2)	ENSXMAG00000001883	AT rich interactive domain 5A (MRF1-like) [Source:HGNC Symbol;Acc:17361]	at-rich interactive domain-containing protein 5a
CUFF.24807.1	APOA1	ENSXMAG00000002874	apolipoprotein A-I [Source:HGNC Symbol;Acc:600]	apolipoprotein a-i	CUFF.32005.1	ARL10	ENSXMAG00000015622	ADP-ribosylation factor-like 10 [Source:HGNC Symbol;Acc:22042]	adp-ribosylation factor-like protein 9-like
CUFF.36042.1	APP (2 of 2)	ENSXMAG00000012019	amyloid beta (A4) precursor protein [Source:HGNC Symbol;Acc:620]	amyloid beta a4 isoform 2	CUFF.33729.1	ARL4A	ENSXMAG00000019995	ADP-ribosylation factor-like 4A [Source:HGNC Symbol;Acc:695]	adp-ribosylation factor-like protein 4a
CUFF.19142.1	APPBP2	ENSXMAG00000005752	amyloid beta precursor protein (cytoplasmic tail) binding protein 2 [Source:HGNC Symbol;Acc:622]	amyloid protein-binding protein 2	CUFF.38077.1	ARL5C	ENSXMAG00000008447	ADP-ribosylation factor-like 5C [Source:HGNC Symbol;Acc:31111]	adp-ribosylation factor-like 5b
CUFF.16108.1	AQP1	ENSXMAG00000005862	aquaporin 1 (Colton blood group) [Source:HGNC Symbol;Acc:633]	aquaporin 1	CUFF.29619.1	ARL6IP5 (1 of 3)	ENSXMAG00000016428	ADP-ribosylation-like factor 6 interacting protein 5 [Source:HGNC Symbol;Acc:16937]	pra1 family protein 3
CUFF.10800.1	ARAP3	ENSXMAG00000014930	ArfGAP with RhoGAP domain, ankyrin repeat and PH domain 3 [Source:HGNC Symbol;Acc:24097]	arf-gap with rho-gap ank repeat and ph domain-containing protein 3	CUFF.31488.1	ARPC4 (2 of 2)	ENSXMAG00000010093	actin related protein 2/3 complex, subunit 4, 20kDa [Source:HGNC Symbol;Acc:707]	actin-related protein 2 3 complex subunit 4
CUFF.29200.1	ARF4 (2 of 2)	ENSXMAG00000004558	ADP-ribosylation factor 4 [Source:HGNC Symbol;Acc:655]	adp-ribosylation factor 4	CUFF.6200.1	ARRDC1	ENSXMAG00000011060	arrestin domain containing 1 [Source:HGNC Symbol;Acc:28633]	arrestin domain-containing protein 1
CUFF.37942.1	ARFIP2 (2 of 2)	ENSXMAG00000007232	ADP-ribosylation factor interacting protein 2 [Source:HGNC Symbol;Acc:17160]	adp-ribosylation factor interacting protein isoform cra_a	CUFF.28486.1	ARTN	ENSXMAG00000003941	artemin [Source:HGNC Symbol;Acc:727]	artemin isoform 1
CUFF.19020.1	ARHGAP1	ENSXMAG00000009779	Rho GTPase activating protein 1 [Source:HGNC Symbol;Acc:673]	rho gtpase-activating protein 1	CUFF.17519.1	ASAP2 (2 of 2)	ENSXMAG00000009744	ArfGAP with SH3 domain, ankyrin repeat and PH domain 2 [Source:HGNC Symbol;Acc:2721]	with sh3 ankyrin repeat and ph domain 2
CUFF.12700.1	ARHGAP19 (1 of 2)	ENSXMAG00000014472	Rho GTPase activating protein 19 [Source:HGNC Symbol;Acc:23724]	rho gtpase-activating protein 19-like	CUFF.3438.1	ASB16	ENSXMAG00000008279	ankyrin repeat and SOCS box containing 16 [Source:HGNC Symbol;Acc:19768]	#N/A
CUFF.12699.1	ARHGAP19 (1 of 2)	ENSXMAG00000014472	Rho GTPase activating protein 19 [Source:HGNC Symbol;Acc:23724]	0	CUFF.37736.1	ASB16	ENSXMAG00000008279	ankyrin repeat and SOCS box containing 16 [Source:HGNC Symbol;Acc:19768]	capsule o-acetyl transferase
CUFF.4989.1	ARHGAP32 (1 of 2)	ENSXMAG00000000842	Rho GTPase activating protein 32 [Source:HGNC Symbol;Acc:17399]	rho gtpase-activating protein 32	CUFF.8726.1	ASL	ENSXMAG00000007868	argininosuccinate lyase [Source:HGNC Symbol;Acc:746]	argininosuccinate lyase
CUFF.20992.1	ARHGAP35 (1 of 2)	ENSXMAG00000011850	Rho GTPase activating protein 35 [Source:HGNC Symbol;Acc:4591]	rho gtpase-activating protein 35	CUFF.36950.1	ATG4D (1 of 2)	ENSXMAG00000007016	autophagy related 4D, cysteine peptidase [Source:HGNC Symbol;Acc:20789]	cysteine protease atg4d
CUFF.22496.1	ARHGAP42 (2 of 2)	ENSXMAG00000010856	Rho GTPase activating protein 42 [Source:HGNC Symbol;Acc:26545]	rho gtpase-activating protein 42	CUFF.35490.1	ATG9A	ENSXMAG00000009801	autophagy related 9A [Source:HGNC Symbol;Acc:22408]	autophagy-related protein 9a
CUFF.22501.1	ARHGAP42 (2 of 2)	ENSXMAG00000010856	Rho GTPase activating protein 42 [Source:HGNC Symbol;Acc:26545]	rho gtpase-activating protein 42	CUFF.33341.1	ATL3	ENSXMAG00000013131	atlastin GTPase 3 [Source:HGNC Symbol;Acc:24526]	atlastin gtpase 3
CUFF.27333.1	ARHGDIA (2 of 2)	ENSXMAG00000018079	Rho GDP dissociation inhibitor (GDI) alpha [Source:HGNC Symbol;Acc:678]	rho gdp dissociation inhibitor alpha	CUFF.33444.1	ATP11C	ENSXMAG00000013304	ATPase, class VI, type 11C [Source:HGNC Symbol;Acc:13554]	class type 11c
CUFF.16390.1	ARHGEF12 (2 of 2)	ENSXMAG00000011381	Rho guanine nucleotide exchange factor (GEF) 12 [Source:HGNC Symbol;Acc:14193]	#N/A	CUFF.32082.1	ATP13A3	ENSXMAG00000005554	ATPase type 13A3 [Source:HGNC Symbol;Acc:24113]	probable cation-transporting atpase 13a3-like
CUFF.16424.1	ARHGEF12 (2 of 2)	ENSXMAG00000011381	Rho guanine nucleotide exchange factor (GEF) 12 [Source:HGNC Symbol;Acc:14193]	rho guanine nucleotide exchange factor 12-like	CUFF.32031.1	ATP13A3	ENSXMAG00000005554	ATPase type 13A3 [Source:HGNC Symbol;Acc:24113]	probable cation-transporting atpase 13a3
CUFF.35143.1	ARHGEF28 (2 of 2)	ENSXMAG00000010048	Rho guanine nucleotide exchange factor (GEF) 28 [Source:HGNC Symbol;Acc:30322]	0	CUFF.4377.1	ATP1A1 (3 of 3)	ENSXMAG00000013209	ATPase, Na+/K+ transporting, alpha 1 polypeptide [Source:HGNC Symbol;Acc:799]	sodium potassium-transporting atpase alpha-1 subunit
CUFF.5500.1	ARL2	ENSXMAG00000017060	ADP-ribosylation factor-like 2 [Source:HGNC Symbol;Acc:693]	adp-ribosylation factor-like 2	CUFF.4376.1	ATP1A1 (3 of 3)	ENSXMAG00000013209	ATPase, Na+/K+ transporting, alpha 1 polypeptide [Source:HGNC Symbol;Acc:799]	sodium potassium atpase alpha subunit
CUFF.41221.1	ARL3	ENSXMAG00000015696	ADP-ribosylation factor-like 3 [Source:HGNC Symbol;Acc:694]	adp-ribosylation factor-like protein 3	CUFF.31295.1	ATP2A3	ENSXMAG00000005755	ATPase, Ca++ transporting, ubiquitous [Source:HGNC Symbol;Acc:813]	ca++ ubiquitous
CUFF.2262.1	ARL4C	ENSXMAG00000020364	ADP-ribosylation factor-like 4C [Source:HGNC Symbol;Acc:698]	adp-ribosylation factor-like protein 4c	CUFF.1328.1	ATP5J (2 of 2)	ENSXMAG00000000889	ATP synthase, H+ transporting, mitochondrial Fo complex, subunit F6 [Source:HGNC Symbol;Acc:847]	atp synthase-coupling factor mitochondrial precursor
CUFF.35107.1	ARL5B	ENSXMAG00000002296	ADP-ribosylation factor-like 5B [Source:HGNC Symbol;Acc:23052]	adp-ribosylation factor-like 5b	CUFF.37086.1	ATP6V1C1 (1 of 2)	ENSXMAG00000003348	ATPase, H+ transporting, lysosomal 42kDa, V1 subunit C1 [Source:HGNC Symbol;Acc:856]	v-type proton atpase subunit c 1
CUFF.26262.1	ARL8B (1 of 2)	ENSXMAG00000008092	ADP-ribosylation factor-like 8B [Source:HGNC Symbol;Acc:25564]	adp-ribosylation factor-like protein 8b	CUFF.4337.1	ATP8B1	ENSXMAG00000002723	ATPase, aminophospholipid transporter, class I, type 8B, member 1 [Source:HGNC Symbol;Acc:3706]	probable phospholipid-transporting atpase ic
CUFF.36251.1	ARMC1 (1 of 2)	ENSXMAG00000009690	armadillo repeat containing 1 [Source:HGNC Symbol;Acc:17684]	armadillo repeat-containing protein 1	CUFF.4571.1	ATP8B4	ENSXMAG00000011137	ATPase, class I, type 8B, member 4 [Source:HGNC Symbol;Acc:13536]	probable phospholipid-transporting atpase im
CUFF.14134.1	ARMC10	ENSXMAG00000009099	armadillo repeat containing 10 [Source:HGNC Symbol;Acc:21706]	armadillo repeat-containing protein 10-like	CUFF.37159.1	ATXN1 (1 of 2)	ENSXMAG00000003615	ataxin 1 [Source:HGNC Symbol;Acc:10548]	#N/A
CUFF.37549.1	ARMC6	ENSXMAG00000019340	armadillo repeat containing 6 [Source:HGNC Symbol;Acc:25049]	armadillo repeat containing 6	CUFF.25175.1	AVIL	ENSXMAG00000003335	advillin [Source:HGNC Symbol;Acc:14188]	advillin
CUFF.9316.1	ARNT2	ENSXMAG00000013865	aryl-hydrocarbon receptor nuclear translocator 2 [Source:HGNC Symbol;Acc:16876]	aryl hydrocarbon receptor nuclear translocator 2	CUFF.29856.1	AVPI1	ENSXMAG00000020097	arginine vasopressin-induced 1 [Source:HGNC Symbol;Acc:30898]	arginine vasopressin-induced protein 1-like
CUFF.15235.1	ARPP19 (1 of 2)	ENSXMAG00000006725	cAMP-regulated phosphoprotein, 19kDa [Source:HGNC Symbol;Acc:16967]	camp-regulated phosphoprotein 19	CUFF.30244.1	AVPR2 (1 of 2)	ENSXMAG00000010783	arginine vasopressin receptor 2 [Source:HGNC Symbol;Acc:897]	vasotocin type2 receptor
CUFF.2508.1	ARSJ	ENSXMAG00000013200	arylsulfatase family, member J [Source:HGNC Symbol;Acc:26286]	arylsulfatase j	CUFF.17187.1	AXIN2 (2 of 2)	ENSXMAG00000001253	axin 2 [Source:HGNC Symbol;Acc:904]	axin-2
CUFF.23186.1	ASB16	ENSXMAG00000008279	ankyrin repeat and SOCS box containing 16 [Source:HGNC Symbol;Acc:19768]	#N/A	CUFF.28599.1	B3GNT5 (1 of 2)	ENSXMAG00000019560	UDP-GlcNAc:betaGal beta-1,3-N-acetylglucosaminyltransferase 5 [Source:HGNC Symbol;Acc:15684]	udp- c:betagal beta- -n-acetylglucosaminyltransferase 5
CUFF.28054.1	ASB7	ENSXMAG00000001275	ankyrin repeat and SOCS box containing 7 [Source:HGNC Symbol;Acc:17182]	ankyrin repeat and socs box protein 7	CUFF.32853.1	B4GALNT1 (1 of 3)	ENSXMAG00000002029	beta-1,4-N-acetyl-galactosaminyl transferase 1 [Source:HGNC Symbol;Acc:4117]	beta- n-acetylgalactosaminyltransferase 1-like
CUFF.30053.1	ASF1B (2 of 2)	ENSXMAG00000012997	ASF1 anti-silencing function 1 homolog B (S. cerevisiae) [Source:HGNC Symbol;Acc:20996]	histone chaperone asf1a	CUFF.32843.1	B4GALNT1 (2 of 3)	ENSXMAG00000001838	beta-1,4-N-acetyl-galactosaminyl transferase 1 [Source:HGNC Symbol;Acc:4117]	beta- n-acetylgalactosaminyltransferase 1
CUFF.20711.1	ASH2L	ENSXMAG00000018711	ash2 (absent, small, or homeotic)-like (Drosophila) [Source:HGNC Symbol;Acc:744]	set1 ash2 histone methyltransferase complex subunit ash2	CUFF.33277.1	BAD	ENSXMAG00000008698	BCL2-associated agonist of cell death [Source:HGNC Symbol;Acc:936]	bcl2-antagonist of cell death
CUFF.1503.1	ASIP	ENSXMAG00000012156	agouti signaling protein [Source:HGNC Symbol;Acc:745]	agouti-signaling protein	CUFF.8187.1	BAHCC1 (2 of 2)	ENSXMAG00000011149	BAH domain and coiled-coil containing 1 [Source:HGNC Symbol;Acc:29279]	bah and coiled-coil domain-containing protein 1
CUFF.11976.1	ASPH	ENSXMAG00000012929	aspartate beta-hydroxylase [Source:HGNC Symbol;Acc:757]	aspartyl asparaginyl beta-hydroxylase-like	CUFF.8166.1	BAHCC1 (2 of 2)	ENSXMAG00000011149	BAH domain and coiled-coil containing 1 [Source:HGNC Symbol;Acc:29279]	bah and coiled-coil domain-containing protein 1
CUFF.26227.1	ASTN2	ENSXMAG00000005754	astrotactin 2 [Source:HGNC Symbol;Acc:17021]	astrotactin 2	CUFF.1253.1	BAIAP2 (1 of 2)	ENSXMAG00000014451	BAI1-associated protein 2 [Source:HGNC Symbol;Acc:947]	brain-specific angiogenesis inhibitor 1-associated protein 2-like
CUFF.3303.1	ASXL1	ENSXMAG00000013501	additional sex combs like 1 (Drosophila) [Source:HGNC Symbol;Acc:18318]	polycomb group protein asxl1 isoform 1	CUFF.30044.1	BAIAP2 (2 of 2)	ENSXMAG00000012733	BAI1-associated protein 2 [Source:HGNC Symbol;Acc:947]	brain-specific angiogenesis inhibitor 1-associated protein 2-like
CUFF.16874.1	ATF7IP	ENSXMAG00000017555	activating transcription factor 7 interacting protein [Source:HGNC Symbol;Acc:20092]	activating transcription factor 7-interacting protein 1	CUFF.30018.1	BAIAP2 (2 of 2)	ENSXMAG00000012733	BAI1-associated protein 2 [Source:HGNC Symbol;Acc:947]	brain-specific angiogenesis inhibitor 1-associated protein 2
CUFF.17579.1	ATOX1	ENSXMAG00000019253	ATX1 antioxidant protein 1 homolog (yeast) [Source:HGNC Symbol;Acc:798]	copper transport protein atox1	CUFF.17444.1	BAIAP2L1 (1 of 2)	ENSXMAG00000014717	BAI1-associated protein 2-like 1 [Source:HGNC Symbol;Acc:21649]	bai1-associated protein 2-like 1
CUFF.3736.1	ATP1A1 (1 of 3)	ENSXMAG00000008520	ATPase, Na+/K+ transporting, alpha 1 polypeptide [Source:HGNC Symbol;Acc:799]	na+ k+ alpha 1 polypeptide	CUFF.38170.1	BAX (1 of 2)	ENSXMAG00000009233	BCL2-associated X protein [Source:HGNC Symbol;Acc:959]	apoptosis regulator bax
CUFF.28941.1	ATP2A2 (1 of 2)	ENSXMAG00000004244	ATPase, Ca++ transporting, cardiac muscle, slow twitch 2 [Source:HGNC Symbol;Acc:812]	ca++ cardiac slow twitch 2	CUFF.38171.1	BAX (2 of 2)	ENSXMAG00000009239	BCL2-associated X protein [Source:HGNC Symbol;Acc:959]	bcl2-associated x protein
CUFF.33113.1	ATP2A2 (2 of 2)	ENSXMAG00000000997	ATPase, Ca++ transporting, cardiac muscle, slow twitch 2 [Source:HGNC Symbol;Acc:812]	ca++ cardiac slow twitch 2	CUFF.33015.1	BAZ2B	ENSXMAG00000001723	bromodomain adjacent to zinc finger domain, 2B [Source:HGNC Symbol;Acc:963]	bromodomain adjacent to zinc finger domain protein 2b
CUFF.20792.1	ATP5G3 (2 of 2)	ENSXMAG00000019062	ATP synthase, H+ transporting, mitochondrial Fo complex, subunit C3 (subunit 9) [Source:HGNC Symbol;Acc:843]	atp synthase lipid-binding mitochondrial precursor	CUFF.32947.1	BAZ2B	ENSXMAG00000001723	bromodomain adjacent to zinc finger domain, 2B [Source:HGNC Symbol;Acc:963]	bromodomain adjacent to zinc finger domain protein 2b-like
CUFF.40186.1	ATRX	ENSXMAG00000009112	alpha thalassemia/mental retardation syndrome X-linked [Source:HGNC Symbol;Acc:886]	#N/A	CUFF.32948.1	BAZ2B	ENSXMAG00000001723	bromodomain adjacent to zinc finger domain, 2B [Source:HGNC Symbol;Acc:963]	chromatin remodeling complex wstf-iswi large subunit
CUFF.13170.1	ATXN1L	ENSXMAG00000005978	ataxin 1-like [Source:HGNC Symbol;Acc:33279]	#N/A	CUFF.32670.1	BCL10	ENSXMAG00000017108	B-cell CLL/lymphoma 10 [Source:HGNC Symbol;Acc:989]	b-cell lymphoma leukemia 10-like
CUFF.8972.1	AUH	ENSXMAG00000016130	AU RNA binding protein/enoyl-CoA hydratase [Source:HGNC Symbol;Acc:890]	methylglutaconyl- mitochondrial-like	CUFF.17644.1	BCL3	ENSXMAG00000006668	B-cell CLL/lymphoma 3 [Source:HGNC Symbol;Acc:998]	b-cell lymphoma 3 protein
CUFF.23454.1	AURKA	ENSXMAG00000006069	aurora kinase A [Source:HGNC Symbol;Acc:11393]	aurora kinase a	CUFF.12062.1	BCL7A	ENSXMAG00000019251	B-cell CLL/lymphoma 7A [Source:HGNC Symbol;Acc:1004]	butyrophilin subfamily 1 member a1-like
CUFF.13115.1	AUTS2	ENSXMAG00000005417	autism susceptibility candidate 2 [Source:HGNC Symbol;Acc:14262]	autism susceptibility gene 2 protein	CUFF.28947.1	BCR (2 of 2)	ENSXMAG00000004350	breakpoint cluster region [Source:HGNC Symbol;Acc:1014]	breakpoint cluster region partial
CUFF.8597.1	AXIN1 (2 of 2)	ENSXMAG00000014736	axin 1 [Source:HGNC Symbol;Acc:903]	axin-1	CUFF.28967.1	BCR (2 of 2)	ENSXMAG00000004350	breakpoint cluster region [Source:HGNC Symbol;Acc:1014]	breakpoint cluster region
CUFF.26554.1	AZIN1 (1 of 2)	ENSXMAG00000002403	antizyme inhibitor 1 [Source:HGNC Symbol;Acc:16432]	antizyme inhibitor 1	CUFF.1496.1	BDKRB2 (2 of 2)	ENSXMAG00000012206	bradykinin receptor B2 [Source:HGNC Symbol;Acc:1030]	b2 bradykinin receptor-like
CUFF.40421.1	B3GALNT2	ENSXMAG00000006563	beta-1,3-N-acetylgalactosaminyltransferase 2 [Source:HGNC Symbol;Acc:28596]	udp- c:beta- -n-acetylgalactosaminyltransferase 2	CUFF.20951.1	BHLHA9	ENSXMAG00000014064	basic helix-loop-helix family, member a9 [Source:HGNC Symbol;Acc:35126]	class a basic helix-loop-helix protein 9
CUFF.5495.1	B3GAT3	ENSXMAG00000017052	beta-1,3-glucuronyltransferase 3 (glucuronosyltransferase I) [Source:HGNC Symbol;Acc:923]	galactosylgalactosylxylosylprotein 3-beta-glucuronosyltransferase 3	CUFF.19008.1	BIN2 (1 of 2)	ENSXMAG00000009564	bridging integrator 2 [Source:HGNC Symbol;Acc:1053]	bridging integrator 2
CUFF.39447.1	B3GNT9	ENSXMAG00000005991	UDP-GlcNAc:betaGal beta-1,3-N-acetylglucosaminyltransferase 9 [Source:HGNC Symbol;Acc:28714]	udp- c:betagal beta- -n-acetylglucosaminyltransferase 9-like	CUFF.19013.1	BIN2 (1 of 2)	ENSXMAG00000009564	bridging integrator 2 [Source:HGNC Symbol;Acc:1053]	#N/A
CUFF.18599.1	B4GALNT1 (2 of 3)	ENSXMAG00000001838	beta-1,4-N-acetyl-galactosaminyl transferase 1 [Source:HGNC Symbol;Acc:4117]	#N/A	CUFF.10623.1	BIRC6	ENSXMAG00000010525	baculoviral IAP repeat containing 6 [Source:HGNC Symbol;Acc:13516]	baculoviral iap repeat containing 6
CUFF.10809.1	B4GALT1	ENSXMAG00000015117	UDP-Gal:betaGlcNAc beta 1,4- galactosyltransferase, polypeptide 1 [Source:HGNC Symbol;Acc:924]	exosome component 3	CUFF.13635.1	BIRC8	ENSXMAG00000006799	baculoviral IAP repeat containing 8 [Source:HGNC Symbol;Acc:14878]	baculoviral iap repeat-containing protein 4-like
CUFF.29097.1	B4GALT7	ENSXMAG00000016477	xylosylprotein beta 1,4-galactosyltransferase, polypeptide 7 [Source:HGNC Symbol;Acc:930]	beta- -galactosyltransferase 7	CUFF.17351.1	BMP2K	ENSXMAG00000009913	BMP2 inducible kinase [Source:HGNC Symbol;Acc:18041]	bmp-2-inducible protein kinase-like
CUFF.19376.1	BAG2	ENSXMAG00000009382	BCL2-associated athanogene 2 [Source:HGNC Symbol;Acc:938]	bag family molecular chaperone regulator 2	CUFF.22800.1	BMP7	ENSXMAG00000017817	bone morphogenetic protein 7 [Source:HGNC Symbol;Acc:1074]	bone morphogenetic protein 7
CUFF.17060.1	BAG4	ENSXMAG00000015473	BCL2-associated athanogene 4 [Source:HGNC Symbol;Acc:940]	bcl2-associated athanogene 4	CUFF.24165.1	BNIP3	ENSXMAG00000012753	BCL2/adenovirus E1B 19kDa interacting protein 3 [Source:HGNC Symbol;Acc:1084]	bcl2 adenovirus e1b 19 kda protein-interacting protein 3
CUFF.13359.1	BAIAP2L2 (1 of 2)	ENSXMAG00000007997	BAI1-associated protein 2-like 2 [Source:HGNC Symbol;Acc:26203]	parvalbumin	CUFF.23063.1	BNIPL (2 of 2)	ENSXMAG00000017327	BCL2/adenovirus E1B 19kD interacting protein like [Source:HGNC Symbol;Acc:16976]	bcl-2 adenovirus e1b 19 kda-interacting protein 2-like protein
CUFF.26767.1	BAZ1B	ENSXMAG00000010907	bromodomain adjacent to zinc finger domain, 1B [Source:HGNC Symbol;Acc:961]	tyrosine-protein kinase baz1b	CUFF.28665.1	BPHL	ENSXMAG00000006270	biphenyl hydrolase-like (serine hydrolase) [Source:HGNC Symbol;Acc:1094]	valacyclovir hydrolase-like
CUFF.26766.1	BAZ1B	ENSXMAG00000010907	bromodomain adjacent to zinc finger domain, 1B [Source:HGNC Symbol;Acc:961]	tyrosine-protein kinase baz1b	CUFF.17435.1	BRI3	ENSXMAG00000014716	brain protein I3 [Source:HGNC Symbol;Acc:1109]	brain protein i3
CUFF.38556.1	BCAN (2 of 2)	ENSXMAG00000015085	brevican [Source:HGNC Symbol;Acc:23059]	isoform cra_b	CUFF.20675.1	BTBD6 (1 of 2)	ENSXMAG00000018486	BTB (POZ) domain containing 6 [Source:HGNC Symbol;Acc:19897]	btb domain containing 6
CUFF.38557.1	BCAN (2 of 2)	ENSXMAG00000015085	brevican [Source:HGNC Symbol;Acc:23059]	brevican core	CUFF.40678.1	BTF3 (1 of 2)	ENSXMAG00000014235	basic transcription factor 3 [Source:HGNC Symbol;Acc:1125]	transcription factor btf3
CUFF.15343.1	BCKDK	ENSXMAG00000008794	branched chain ketoacid dehydrogenase kinase [Source:HGNC Symbol;Acc:16902]	3-methyl-2-oxobutanoate dehydrogenase	CUFF.4465.1	BTF3 (2 of 2)	ENSXMAG00000009089	basic transcription factor 3 [Source:HGNC Symbol;Acc:1125]	basic transcription factor 3
CUFF.23259.1	BCL2	ENSXMAG00000016476	B-cell CLL/lymphoma 2 [Source:HGNC Symbol;Acc:990]	#N/A	CUFF.13760.1	BTG1	ENSXMAG00000018622	B-cell translocation gene 1, anti-proliferative [Source:HGNC Symbol;Acc:1130]	protein btg1
CUFF.31429.1	BCL2L1 (2 of 2)	ENSXMAG00000009583	BCL2-like 1 [Source:HGNC Symbol;Acc:992]	apoptosis regulator bcl-x	CUFF.25092.1	C10orf118	ENSXMAG00000008110	chromosome 10 open reading frame 118 [Source:HGNC Symbol;Acc:24349]	chromosome 10 open reading frame 118
CUFF.24998.1	BCL6 (1 of 2)	ENSXMAG00000016456	B-cell CLL/lymphoma 6 [Source:HGNC Symbol;Acc:1001]	b-cell lymphoma 6 protein	CUFF.21946.1	C10orf54	ENSXMAG00000004819	chromosome 10 open reading frame 54 [Source:HGNC Symbol;Acc:30085]	chromosome 10 open reading frame 54
CUFF.24292.1	BCL6B	ENSXMAG00000015613	B-cell CLL/lymphoma 6, member B [Source:HGNC Symbol;Acc:1002]	b-cell cll lymphoma 6 member b	CUFF.28803.1	C12orf23	ENSXMAG00000001688	chromosome 12 open reading frame 23 [Source:HGNC Symbol;Acc:28281]	upf0444 transmembrane protein c12orf23 homolog
CUFF.26772.1	BCL7B	ENSXMAG00000010917	B-cell CLL/lymphoma 7B [Source:HGNC Symbol;Acc:1005]	b-cell cll lymphoma 7 protein family member b-b-like	CUFF.27133.1	C16orf89	ENSXMAG00000013113	chromosome 16 open reading frame 89 [Source:HGNC Symbol;Acc:28687]	upf0764 protein c16orf89 homolog
CUFF.33663.1	BCL9	ENSXMAG00000004093	B-cell CLL/lymphoma 9 [Source:HGNC Symbol;Acc:1008]	b-cell cll lymphoma 9 protein	CUFF.27717.1	C17orf61	ENSXMAG00000015207	chromosome 17 open reading frame 61 [Source:HGNC Symbol;Acc:28618]	#N/A
CUFF.27483.1	BCO2 (1 of 3)	ENSXMAG00000012248	beta-carotene oxygenase 2 [Source:HGNC Symbol;Acc:18503]	-carotene 9 -oxygenase-like	CUFF.34769.1	C18orf32	ENSXMAG00000004271	chromosome 18 open reading frame 32 [Source:HGNC Symbol;Acc:31690]	upf0729 protein c18orf32 homolog
CUFF.17563.1	BGN	ENSXMAG00000008350	biglycan [Source:HGNC Symbol;Acc:1044]	biglycan	CUFF.2148.1	C19orf24	ENSXMAG00000016343	chromosome 19 open reading frame 24 [Source:HGNC Symbol;Acc:26073]	uncharacterized membrane protein c19orf24-like
CUFF.19949.1	BICD2 (2 of 2)	ENSXMAG00000017064	bicaudal D homolog 2 (Drosophila) [Source:HGNC Symbol;Acc:17208]	bicaudal d homolog 2	CUFF.18683.1	C19orf54	ENSXMAG00000018577	chromosome 19 open reading frame 54 [Source:HGNC Symbol;Acc:24758]	upf0692 protein c19orf54 homolog
CUFF.18784.1	BLMH	ENSXMAG00000012240	bleomycin hydrolase [Source:HGNC Symbol;Acc:1059]	bleomycin hydrolase	CUFF.25223.1	C1orf106 (2 of 2)	ENSXMAG00000003363	chromosome 1 open reading frame 106 [Source:HGNC Symbol;Acc:25599]	riken cdna 5730559c18 gene
CUFF.37162.1	BLOC1S4	ENSXMAG00000003653	biogenesis of lysosomal organelles complex-1, subunit 4, cappuccino [Source:HGNC Symbol;Acc:24206]	protein cappuccino homolog	CUFF.21839.1	C1orf172 (2 of 2)	ENSXMAG00000011990	chromosome 1 open reading frame 172 [Source:HGNC Symbol;Acc:26624]	riken cdna isoform cra_a
CUFF.17779.1	BMP1 (1 of 2)	ENSXMAG00000000900	bone morphogenetic protein 1 [Source:HGNC Symbol;Acc:1067]	bone morphogenetic protein 1	CUFF.26723.1	C1orf198	ENSXMAG00000006434	chromosome 1 open reading frame 198 [Source:HGNC Symbol;Acc:25900]	chromosome 1 open reading frame 198
CUFF.27693.1	BMP8A	ENSXMAG00000016534	bone morphogenetic protein 8a [Source:HGNC Symbol;Acc:21650]	bone morphogenetic protein 5-like	CUFF.16789.1	C1orf43 (2 of 2)	ENSXMAG00000007171	chromosome 1 open reading frame 43 [Source:HGNC Symbol;Acc:29876]	loc361985 protein
CUFF.31768.1	BMPER	ENSXMAG00000013307	BMP binding endothelial regulator [Source:HGNC Symbol;Acc:24154]	bmp-binding endothelial regulator	CUFF.38485.1	C1orf51 (2 of 2)	ENSXMAG00000014639	chromosome 1 open reading frame 51 [Source:HGNC Symbol;Acc:25200]	si:ch211- protein
CUFF.40975.1	BMPR1B (1 of 2)	ENSXMAG00000017124	bone morphogenetic protein receptor, type IB [Source:HGNC Symbol;Acc:1077]	bone morphogenetic protein receptor type-1b	CUFF.40220.1	C1QTNF2	ENSXMAG00000009006	C1q and tumor necrosis factor related protein 2 [Source:HGNC Symbol;Acc:14325]	complement c1q tumor necrosis factor-related protein 2-like
CUFF.14971.1	BMPR1B (2 of 2)	ENSXMAG00000001635	bone morphogenetic protein receptor, type IB [Source:HGNC Symbol;Acc:1077]	bone morphogenetic protein receptor type-1b	CUFF.24666.1	C22orf25	ENSXMAG00000002411	chromosome 22 open reading frame 25 [Source:HGNC Symbol;Acc:25439]	chromosome 22 open reading frame 25
CUFF.14240.1	BMS1	ENSXMAG00000014236	BMS1 homolog, ribosome assembly protein (yeast) [Source:HGNC Symbol;Acc:23505]	ribosome biogenesis protein bms1 homolog	CUFF.7903.1	C2orf76	ENSXMAG00000005249	chromosome 2 open reading frame 76 [Source:HGNC Symbol;Acc:27017]	PREDICTED: hypothetical protein LOC100700692 [Oreochromis niloticus]
CUFF.36716.1	BNC2	ENSXMAG00000010107	basonuclin 2 [Source:HGNC Symbol;Acc:30988]	#N/A	CUFF.6451.1	C5orf4	ENSXMAG00000018771	chromosome 5 open reading frame 4 [Source:HGNC Symbol;Acc:1334]	mgc130863 protein
CUFF.40303.1	BNIP1 (1 of 2)	ENSXMAG00000010268	BCL2/adenovirus E1B 19kDa interacting protein 1 [Source:HGNC Symbol;Acc:1082]	bcl2 adenovirus e1b 19kd interacting protein 1	CUFF.28902.1	C6orf106 (1 of 2)	ENSXMAG00000017940	chromosome 6 open reading frame 106 [Source:HGNC Symbol;Acc:21215]	chromosome 6 open reading frame 106
CUFF.36298.1	BOC	ENSXMAG00000010032	Boc homolog (mouse) [Source:HGNC Symbol;Acc:17173]	brother of cdo	CUFF.21066.1	C8orf4	ENSXMAG00000019872	chromosome 8 open reading frame 4 [Source:HGNC Symbol;Acc:1357]	c8orf4 homolog
CUFF.22267.1	BOD1	ENSXMAG00000000492	biorientation of chromosomes in cell division 1 [Source:HGNC Symbol;Acc:25114]	biorientation of chromosomes in cell division protein 1	CUFF.38439.1	C9orf91	ENSXMAG00000014138	chromosome 9 open reading frame 91 [Source:HGNC Symbol;Acc:24513]	#N/A
CUFF.24577.1	BPTF (1 of 2)	ENSXMAG00000013629	bromodomain PHD finger transcription factor [Source:HGNC Symbol;Acc:3581]	#N/A	CUFF.5386.1	CA5A	ENSXMAG00000016049	carbonic anhydrase VA, mitochondrial [Source:HGNC Symbol;Acc:1377]	carbonic anhydrase mitochondrial
CUFF.39001.1	BRD7	ENSXMAG00000016346	bromodomain containing 7 [Source:HGNC Symbol;Acc:14310]	bromodomain containing 7	CUFF.12827.1	CA6	ENSXMAG00000003910	carbonic anhydrase VI [Source:HGNC Symbol;Acc:1380]	carbonic anhydrase 6-like
CUFF.22553.1	BRD8 (1 of 2)	ENSXMAG00000011168	bromodomain containing 8 [Source:HGNC Symbol;Acc:19874]	bromodomain-containing protein 8-like	CUFF.20831.1	CA7	ENSXMAG00000019026	carbonic anhydrase VII [Source:HGNC Symbol;Acc:1381]	carbonic anhydrase 7
CUFF.40980.1	BRI3BP	ENSXMAG00000017211	BRI3 binding protein [Source:HGNC Symbol;Acc:14251]	bri3-binding protein precursor	CUFF.35777.1	CACNA1B (2 of 2)	ENSXMAG00000007358	calcium channel, voltage-dependent, N type, alpha 1B subunit [Source:HGNC Symbol;Acc:1389]	#N/A
CUFF.2452.1	BRMS1L (1 of 2)	ENSXMAG00000018772	breast cancer metastasis-suppressor 1-like [Source:HGNC Symbol;Acc:20512]	breast cancer metastasis-suppressor 1-like	CUFF.33102.1	CADPS2	ENSXMAG00000002455	Ca++-dependent secretion activator 2 [Source:HGNC Symbol;Acc:16018]	calcium-dependent secretion activator 2-like
CUFF.22753.1	BRPF1	ENSXMAG00000017474	bromodomain and PHD finger containing, 1 [Source:HGNC Symbol;Acc:14255]	bromodomain and phd finger 1	CUFF.5271.1	CALB2 (1 of 2)	ENSXMAG00000017822	calbindin 2 [Source:HGNC Symbol;Acc:1435]	calretinin
CUFF.23579.1	BTBD6 (2 of 2)	ENSXMAG00000007533	BTB (POZ) domain containing 6 [Source:HGNC Symbol;Acc:19897]	btb poz domain-containing protein 6	CUFF.23337.1	CALCOCO2	ENSXMAG00000014917	calcium binding and coiled-coil domain 2 [Source:HGNC Symbol;Acc:29912]	tax1 binding protein 1
CUFF.30715.1	BTBD7	ENSXMAG00000013579	BTB (POZ) domain containing 7 [Source:HGNC Symbol;Acc:18269]	btb poz domain-containing protein 7	CUFF.18991.1	CAMK2G (2 of 2)	ENSXMAG00000016970	calcium/calmodulin-dependent protein kinase II gamma [Source:HGNC Symbol;Acc:1463]	calcium calmodulin-dependent protein kinase type ii subunit gamma isoform 3
CUFF.29314.1	BTF3L4 (2 of 2)	ENSXMAG00000001070	basic transcription factor 3-like 4 [Source:HGNC Symbol;Acc:30547]	transcription factor btf3 homolog 4	CUFF.14478.1	CANT1 (2 of 2)	ENSXMAG00000000246	calcium activated nucleotidase 1 [Source:HGNC Symbol;Acc:19721]	soluble calcium-activated nucleotidase 1
CUFF.37790.1	C12orf10	ENSXMAG00000017759	chromosome 12 open reading frame 10 [Source:HGNC Symbol;Acc:17590]	upf0160 protein mitochondrial-like	CUFF.24324.1	CAPG	ENSXMAG00000015707	capping protein (actin filament), gelsolin-like [Source:HGNC Symbol;Acc:1474]	macrophage-capping protein
CUFF.20545.1	C12orf5 (1 of 2)	ENSXMAG00000004294	chromosome 12 open reading frame 5 [Source:HGNC Symbol;Acc:1185]	probable fructose-26-bisphosphatase tigar a	CUFF.12273.1	CAPN1	ENSXMAG00000008475	calpain 1, (mu/I) large subunit [Source:HGNC Symbol;Acc:1476]	calpain-1 catalytic subunit
CUFF.36416.1	C14orf1	ENSXMAG00000014769	chromosome 14 open reading frame 1 [Source:HGNC Symbol;Acc:1187]	probable ergosterol biosynthetic protein 28	CUFF.5556.1	CAPN2 (1 of 2)	ENSXMAG00000008802	calpain 2, (m/II) large subunit [Source:HGNC Symbol;Acc:1479]	calpain (m ii) large subunit b
CUFF.16519.1	C14orf119	ENSXMAG00000000401	chromosome 14 open reading frame 119 [Source:HGNC Symbol;Acc:20270]	1700123o20rik protein	CUFF.11775.1	CAPN5 (2 of 2)	ENSXMAG00000006995	calpain 5 [Source:HGNC Symbol;Acc:1482]	calpain 5
CUFF.8677.1	C14orf166	ENSXMAG00000015292	chromosome 14 open reading frame 166 [Source:HGNC Symbol;Acc:23169]	upf0568 protein c14orf166 homolog	CUFF.27613.1	CAPN6	ENSXMAG00000012735	calpain 6 [Source:HGNC Symbol;Acc:1483]	calpain isoform cra_a
CUFF.37310.1	C16orf13	ENSXMAG00000004667	chromosome 16 open reading frame 13 [Source:HGNC Symbol;Acc:14141]	upf0585 protein c16orf13 homolog	CUFF.40363.1	CAPN8	ENSXMAG00000006017	calpain 8 [Source:HGNC Symbol;Acc:1485]	calpain-2 catalytic subunit-like
CUFF.12141.1	C17orf85	ENSXMAG00000006849	chromosome 17 open reading frame 85 [Source:HGNC Symbol;Acc:24612]	chromosome 17 open reading frame 85	CUFF.40361.1	CAPN8	ENSXMAG00000006017	calpain 8 [Source:HGNC Symbol;Acc:1485]	calpain-2 catalytic subunit-like
CUFF.34840.1	C18orf25	ENSXMAG00000005105	chromosome 18 open reading frame 25 [Source:HGNC Symbol;Acc:28172]	c18orf25 homolog	CUFF.39617.1	CAPRIN1 (1 of 2)	ENSXMAG00000007287	cell cycle associated protein 1 [Source:HGNC Symbol;Acc:6743]	cell cycle associated protein 1
CUFF.31711.1	C19orf10	ENSXMAG00000018740	chromosome 19 open reading frame 10 [Source:HGNC Symbol;Acc:16948]	chromosome 19 open reading frame 10	CUFF.39613.1	CAPRIN1 (1 of 2)	ENSXMAG00000007287	cell cycle associated protein 1 [Source:HGNC Symbol;Acc:6743]	cell cycle associated protein 1
CUFF.31704.1	C19orf10	ENSXMAG00000018740	chromosome 19 open reading frame 10 [Source:HGNC Symbol;Acc:16948]	upf0556 protein c19orf10 homolog	CUFF.26944.1	CARD10	ENSXMAG00000000921	caspase recruitment domain family, member 10 [Source:HGNC Symbol;Acc:16422]	caspase recruitment domain member 10
CUFF.5018.1	C1D	ENSXMAG00000018188	C1D nuclear receptor corepressor [Source:HGNC Symbol;Acc:29911]	nuclear nucleic acid-binding protein c1d	CUFF.22080.1	CARD11	ENSXMAG00000001085	caspase recruitment domain family, member 11 [Source:HGNC Symbol;Acc:16393]	caspase recruitment domain-containing protein 11
CUFF.24904.1	C1GALT1	ENSXMAG00000016863	core 1 synthase, glycoprotein-N-acetylgalactosamine 3-beta-galactosyltransferase, 1 [Source:HGNC Symbol;Acc:24337]	glycoprotein-n-acetylgalactosamine 3-beta-galactosyltransferase 1	CUFF.15174.1	CASKIN2 (2 of 2)	ENSXMAG00000011568	CASK interacting protein 2 [Source:HGNC Symbol;Acc:18200]	#N/A
CUFF.24855.1	C1GALT1	ENSXMAG00000016863	core 1 synthase, glycoprotein-N-acetylgalactosamine 3-beta-galactosyltransferase, 1 [Source:HGNC Symbol;Acc:24337]	#N/A	CUFF.19463.1	CASP3 (2 of 2)	ENSXMAG00000004066	caspase 3, apoptosis-related cysteine peptidase [Source:HGNC Symbol;Acc:1504]	caspase-3
CUFF.30168.1	C1orf106 (1 of 2)	ENSXMAG00000010428	chromosome 1 open reading frame 106 [Source:HGNC Symbol;Acc:25599]	riken cdna 5730559c18 gene	CUFF.32423.1	CASP9	ENSXMAG00000019384	caspase 9, apoptosis-related cysteine peptidase [Source:HGNC Symbol;Acc:1511]	caspase-9
CUFF.14293.1	C1orf74	ENSXMAG00000019907	chromosome 1 open reading frame 74 [Source:HGNC Symbol;Acc:26319]	upf0739 protein c1orf74 homolog	CUFF.17943.1	CAST	ENSXMAG00000002143	calpastatin [Source:HGNC Symbol;Acc:1515]	#N/A
CUFF.30846.1	C1QTNF5	ENSXMAG00000008776	C1q and tumor necrosis factor related protein 5 [Source:HGNC Symbol;Acc:14344]	complement c1q tumor necrosis factor-related protein 5-like	CUFF.17940.1	CAST	ENSXMAG00000002143	calpastatin [Source:HGNC Symbol;Acc:1515]	calpastatin
CUFF.1594.1	C21orf62	ENSXMAG00000019500	chromosome 21 open reading frame 62 [Source:HGNC Symbol;Acc:1305]	chromosome 21 open reading frame 62 precursor	CUFF.14226.1	CAV1	ENSXMAG00000014453	caveolin 1, caveolae protein, 22kDa [Source:HGNC Symbol;Acc:1527]	caveolin 1
CUFF.15622.1	C22orf28	ENSXMAG00000002855	chromosome 22 open reading frame 28 [Source:HGNC Symbol;Acc:26935]	trna-splicing ligase homolog	CUFF.2843.1	CAV2	ENSXMAG00000004702	caveolin 2 [Source:HGNC Symbol;Acc:1528]	caveolin 2
CUFF.35980.1	C2orf40	ENSXMAG00000011609	chromosome 2 open reading frame 40 [Source:HGNC Symbol;Acc:24642]	esophageal cancer-related gene 4 protein precursor	CUFF.17279.1	CBX7 (2 of 2)	ENSXMAG00000003688	chromobox homolog 7 [Source:HGNC Symbol;Acc:1557]	chromobox protein homolog 7
CUFF.35648.1	C2orf44	ENSXMAG00000003436	chromosome 2 open reading frame 44 [Source:HGNC Symbol;Acc:26157]	#N/A	CUFF.20179.1	CCDC149 (2 of 2)	ENSXMAG00000005739	coiled-coil domain containing 149 [Source:HGNC Symbol;Acc:25405]	extracellular superoxide dismutase
CUFF.41045.1	C2orf68	ENSXMAG00000017788	chromosome 2 open reading frame 68 [Source:HGNC Symbol;Acc:34353]	upf0561 protein c2orf68 homolog	CUFF.17121.1	CCDC164	ENSXMAG00000015251	coiled-coil domain containing 164 [Source:HGNC Symbol;Acc:24245]	coiled-coil domain-containing protein 164
CUFF.36181.1	C3orf58	ENSXMAG00000009119	chromosome 3 open reading frame 58 [Source:HGNC Symbol;Acc:28490]	chromosome 3 open reading frame 58	CUFF.22573.1	CCDC64B	ENSXMAG00000010937	coiled-coil domain containing 64B [Source:HGNC Symbol;Acc:33584]	bicaudal d-related protein 1
CUFF.40237.1	C5orf24	ENSXMAG00000009401	chromosome 5 open reading frame 24 [Source:HGNC Symbol;Acc:26746]	upf0461 protein c5orf24 homolog	CUFF.2011.1	CCDC93	ENSXMAG00000017325	coiled-coil domain containing 93 [Source:HGNC Symbol;Acc:25611]	coiled-coil domain-containing protein 93
CUFF.11598.1	C5orf28	ENSXMAG00000004144	chromosome 5 open reading frame 28 [Source:HGNC Symbol;Acc:26139]	#N/A	CUFF.18900.1	CCKAR	ENSXMAG00000009902	cholecystokinin A receptor [Source:HGNC Symbol;Acc:1570]	cholecystokinin receptor type a-like
CUFF.12669.1	C6orf120	ENSXMAG00000020296	chromosome 6 open reading frame 120 [Source:HGNC Symbol;Acc:21247]	upf0669 protein c6orf120 homolog	CUFF.14755.1	CCKBR (1 of 2)	ENSXMAG00000008070	cholecystokinin B receptor [Source:HGNC Symbol;Acc:1571]	cholecystokinin receptor type a-like
CUFF.28136.1	C6orf211	ENSXMAG00000003081	chromosome 6 open reading frame 211 [Source:HGNC Symbol;Acc:17872]	upf0364 protein c6orf211 homolog	CUFF.40204.1	CCNG1	ENSXMAG00000009248	cyclin G1 [Source:HGNC Symbol;Acc:1592]	cyclin g1
CUFF.22683.1	C8orf59	ENSXMAG00000008395	chromosome 8 open reading frame 59 [Source:HGNC Symbol;Acc:32235]	mgc133577 protein	CUFF.4624.1	CCNG2 (1 of 2)	ENSXMAG00000000429	cyclin G2 [Source:HGNC Symbol;Acc:1593]	cyclin-g2-like
CUFF.40741.1	C9orf64	ENSXMAG00000015055	chromosome 9 open reading frame 64 [Source:HGNC Symbol;Acc:28144]	upf0553 protein c9orf64 homolog	CUFF.30990.1	CCNG2 (2 of 2)	ENSXMAG00000003195	cyclin G2 [Source:HGNC Symbol;Acc:1593]	cyclin-g2-like
CUFF.25078.1	C9orf78	ENSXMAG00000001827	chromosome 9 open reading frame 78 [Source:HGNC Symbol;Acc:24932]	mediator complex subunit 22	CUFF.4561.1	CCNI	ENSXMAG00000000428	cyclin I [Source:HGNC Symbol;Acc:1595]	cyclin i
CUFF.4015.1	C9orf91	ENSXMAG00000014138	chromosome 9 open reading frame 91 [Source:HGNC Symbol;Acc:24513]	#N/A	CUFF.22408.1	CCNL1	ENSXMAG00000017154	cyclin L1 [Source:HGNC Symbol;Acc:20569]	cyclin l1
CUFF.32607.1	CABLES1	ENSXMAG00000016420	Cdk5 and Abl enzyme substrate 1 [Source:HGNC Symbol;Acc:25097]	cdk5 and abl1 enzyme substrate 1	CUFF.19244.1	CCPG1	ENSXMAG00000014277	cell cycle progression 1 [Source:HGNC Symbol;Acc:24227]	cell cycle progression 1
CUFF.22377.1	CACNA1C	ENSXMAG00000011036	calcium channel, voltage-dependent, L type, alpha 1C subunit [Source:HGNC Symbol;Acc:1390]	#N/A	CUFF.35115.1	CCRL1 (1 of 2)	ENSXMAG00000020055	chemokine (C-C motif) receptor-like 1 [Source:HGNC Symbol;Acc:1611]	c-c chemokine receptor type 11-like
CUFF.7347.1	CACNA1G (1 of 2)	ENSXMAG00000011240	calcium channel, voltage-dependent, T type, alpha 1G subunit [Source:HGNC Symbol;Acc:1394]	voltage-dependent t-type calcium channel subunit alpha-1g	CUFF.17023.1	CCRN4L (1 of 2)	ENSXMAG00000010914	CCR4 carbon catabolite repression 4-like (S. cerevisiae) [Source:HGNC Symbol;Acc:14254]	nocturnin
CUFF.15786.1	CACNA1G (2 of 2)	ENSXMAG00000012756	calcium channel, voltage-dependent, T type, alpha 1G subunit [Source:HGNC Symbol;Acc:1394]	t calcium channel alpha 1g subunit variant 88	CUFF.2918.1	CD200 (3 of 4)	ENSXMAG00000017697	CD200 molecule [Source:HGNC Symbol;Acc:7203]	ox-2 membrane glyco
CUFF.15792.1	CACNA1G (2 of 2)	ENSXMAG00000012756	calcium channel, voltage-dependent, T type, alpha 1G subunit [Source:HGNC Symbol;Acc:1394]	voltage-dependent t-type calcium channel subunit alpha-1g isoform partial	CUFF.28735.1	CD44	ENSXMAG00000000801	CD44 molecule (Indian blood group) [Source:HGNC Symbol;Acc:1681]	#N/A
CUFF.35054.1	CACNB2	ENSXMAG00000002276	calcium channel, voltage-dependent, beta 2 subunit [Source:HGNC Symbol;Acc:1402]	voltage-dependent l-type calcium channel subunit beta-2	CUFF.2076.1	CD82 (2 of 2)	ENSXMAG00000009251	CD82 molecule [Source:HGNC Symbol;Acc:6210]	cd82 antigen
CUFF.40608.1	CACUL1	ENSXMAG00000007753	CDK2-associated, cullin domain 1 [Source:HGNC Symbol;Acc:23727]	cdk2-associated and cullin domain-containing protein 1-like	CUFF.30073.1	CD97 (1 of 3)	ENSXMAG00000013234	CD97 molecule [Source:HGNC Symbol;Acc:1711]	cd97 molecule
CUFF.39237.1	CACYBP	ENSXMAG00000015822	calcyclin binding protein [Source:HGNC Symbol;Acc:30423]	calcyclin-binding protein	CUFF.40915.1	CDC14B	ENSXMAG00000015974	CDC14 cell division cycle 14 homolog B (S. cerevisiae) [Source:HGNC Symbol;Acc:1719]	dual specificity protein phosphatase cdc14a-like
CUFF.34192.1	CALD1 (1 of 2)	ENSXMAG00000008962	caldesmon 1 [Source:HGNC Symbol;Acc:1441]	non-muscle caldesmon	CUFF.21539.1	CDC34 (2 of 2)	ENSXMAG00000003543	cell division cycle 34 homolog (S. cerevisiae) [Source:HGNC Symbol;Acc:1734]	ubiquitin-conjugating enzyme e2 r1
CUFF.21448.1	CALR	ENSXMAG00000003259	calreticulin [Source:HGNC Symbol;Acc:1455]	calreticulin	CUFF.38455.1	CDCP1	ENSXMAG00000014287	CUB domain containing protein 1 [Source:HGNC Symbol;Acc:24357]	cub domain containing protein 1
CUFF.21648.1	CALR3	ENSXMAG00000000625	calreticulin 3 [Source:HGNC Symbol;Acc:20407]	calreticulin precursor	CUFF.22808.1	CDH26 (1 of 2)	ENSXMAG00000017856	cadherin 26 [Source:HGNC Symbol;Acc:15902]	cadherin-like protein 26-like
CUFF.7748.1	CALU	ENSXMAG00000013096	calumenin [Source:HGNC Symbol;Acc:1458]	calumenin isoform 2	CUFF.32735.1	CDKN1A	ENSXMAG00000001096	cyclin-dependent kinase inhibitor 1A (p21, Cip1) [Source:HGNC Symbol;Acc:1784]	cyclin-dependent kinase inhibitor 1
CUFF.36159.1	CAMK2N1	ENSXMAG00000018879	calcium/calmodulin-dependent protein kinase II inhibitor 1 [Source:HGNC Symbol;Acc:24190]	calcium calmodulin-dependent protein kinase ii inhibitor 1	CUFF.34404.1	CEBPB	ENSXMAG00000019665	CCAAT/enhancer binding protein (C/EBP), beta [Source:HGNC Symbol;Acc:1834]	ccaat enhancer-binding protein beta
CUFF.14860.1	CAP2	ENSXMAG00000003391	CAP, adenylate cyclase-associated protein, 2 (yeast) [Source:HGNC Symbol;Acc:20039]	#N/A	CUFF.39495.1	CECR2	ENSXMAG00000005401	cat eye syndrome chromosome region, candidate 2 [Source:HGNC Symbol;Acc:1840]	cat eye syndrome critical region protein 2
CUFF.22961.1	CAPRIN1 (2 of 2)	ENSXMAG00000007148	cell cycle associated protein 1 [Source:HGNC Symbol;Acc:6743]	isoform cra_b	CUFF.29349.1	CEL (1 of 3)	ENSXMAG00000010723	carboxyl ester lipase (bile salt-stimulated lipase) [Source:HGNC Symbol;Acc:1848]	beta- -galactosyltransferase 2-like
CUFF.36048.1	CARKD	ENSXMAG00000012149	carbohydrate kinase domain containing [Source:HGNC Symbol;Acc:25576]	carbohydrate kinase domain containing	CUFF.30647.1	CELSR1	ENSXMAG00000006721	cadherin, EGF LAG seven-pass G-type receptor 1 (flamingo homolog, Drosophila) [Source:HGNC Symbol;Acc:1850]	cadherin egf lag seven-pass g-type receptor 1
CUFF.15988.1	CARS	ENSXMAG00000014089	cysteinyl-tRNA synthetase [Source:HGNC Symbol;Acc:1493]	cysteinyl-trna synthetase	CUFF.30613.1	CELSR1	ENSXMAG00000006721	cadherin, EGF LAG seven-pass G-type receptor 1 (flamingo homolog, Drosophila) [Source:HGNC Symbol;Acc:1850]	cadherin egf lag seven-pass g-type receptor 1
CUFF.27746.1	CASKIN1	ENSXMAG00000008707	CASK interacting protein 1 [Source:HGNC Symbol;Acc:20879]	low quality protein: caskin-1-like	CUFF.31779.1	CEP350	ENSXMAG00000018995	centrosomal protein 350kDa [Source:HGNC Symbol;Acc:24238]	centrosome-associated protein 350
CUFF.3502.1	CBFA2T2	ENSXMAG00000013414	core-binding factor, runt domain, alpha subunit 2; translocated to, 2 [Source:HGNC Symbol;Acc:1536]	core-binding runt alpha subunit 2 translocated 2	CUFF.31739.1	CEP350	ENSXMAG00000018995	centrosomal protein 350kDa [Source:HGNC Symbol;Acc:24238]	centrosome-associated protein 350
CUFF.40856.1	CBWD1	ENSXMAG00000015627	COBW domain containing 1 [Source:HGNC Symbol;Acc:17134]	cobw domain-containing protein 2-like	CUFF.31737.1	CEP350	ENSXMAG00000018995	centrosomal protein 350kDa [Source:HGNC Symbol;Acc:24238]	centrosome-associated protein 350
CUFF.9339.1	CBX1 (2 of 2)	ENSXMAG00000003552	chromobox homolog 1 [Source:HGNC Symbol;Acc:1551]	chromobox protein homolog 1	CUFF.38534.1	CGN (1 of 2)	ENSXMAG00000014842	cingulin [Source:HGNC Symbol;Acc:17429]	cingulin
CUFF.17218.1	CBX4 (2 of 2)	ENSXMAG00000001411	chromobox homolog 4 [Source:HGNC Symbol;Acc:1554]	e3 sumo-protein ligase cbx4	CUFF.16794.1	CGN (2 of 2)	ENSXMAG00000007198	cingulin [Source:HGNC Symbol;Acc:17429]	cingulin
CUFF.8099.1	CBX5	ENSXMAG00000008067	chromobox homolog 5 [Source:HGNC Symbol;Acc:1555]	chromobox protein homolog 5	CUFF.19255.1	CGNL1 (1 of 2)	ENSXMAG00000014352	cingulin-like 1 [Source:HGNC Symbol;Acc:25931]	cingulin-like 1
CUFF.34778.1	CCBE1	ENSXMAG00000004414	collagen and calcium binding EGF domains 1 [Source:HGNC Symbol;Acc:29426]	collagen and calcium-binding egf domain-containing protein 1	CUFF.9981.1	CHAD	ENSXMAG00000014798	chondroadherin [Source:HGNC Symbol;Acc:1909]	lipopolysaccharide-induced tumor necrosis factor-alpha factor homolog
CUFF.34782.1	CCBE1	ENSXMAG00000004414	collagen and calcium binding EGF domains 1 [Source:HGNC Symbol;Acc:29426]	collagen and calcium binding egf domains 1	CUFF.15730.1	CHADL (1 of 2)	ENSXMAG00000000655	chondroadherin-like [Source:HGNC Symbol;Acc:25165]	#N/A
CUFF.37701.1	CCDC114	ENSXMAG00000017234	coiled-coil domain containing 114 [Source:HGNC Symbol;Acc:26560]	coiled-coil domain-containing protein 63-like	CUFF.38963.1	CHD9	ENSXMAG00000016192	chromodomain helicase DNA binding protein 9 [Source:HGNC Symbol;Acc:25701]	chromodomain-helicase-dna-binding protein 9
CUFF.34276.1	CCDC127	ENSXMAG00000008931	coiled-coil domain containing 127 [Source:HGNC Symbol;Acc:30520]	coiled-coil domain-containing protein 127	CUFF.32366.1	CHDH	ENSXMAG00000019281	choline dehydrogenase [Source:HGNC Symbol;Acc:24288]	#N/A
CUFF.31648.1	CCDC50	ENSXMAG00000018340	coiled-coil domain containing 50 [Source:HGNC Symbol;Acc:18111]	#N/A	CUFF.18329.1	CHL1 (2 of 2)	ENSXMAG00000011144	cell adhesion molecule with homology to L1CAM (close homolog of L1) [Source:HGNC Symbol;Acc:1939]	neural cell adhesion molecule l1-like
CUFF.36241.1	CCDC58	ENSXMAG00000009575	coiled-coil domain containing 58 [Source:HGNC Symbol;Acc:31136]	coiled-coil domain-containing protein 58	CUFF.26456.1	CHM	ENSXMAG00000006439	choroideremia (Rab escort protein 1) [Source:HGNC Symbol;Acc:1940]	rab proteins geranylgeranyltransferase component a 1
CUFF.40437.1	CCDC75	ENSXMAG00000006508	coiled-coil domain containing 75 [Source:HGNC Symbol;Acc:26768]	coiled-coil domain-containing protein 75	CUFF.26458.1	CHM	ENSXMAG00000006439	choroideremia (Rab escort protein 1) [Source:HGNC Symbol;Acc:1940]	rab proteins geranylgeranyltransferase component a 2
CUFF.26090.1	CCDC80	ENSXMAG00000007110	coiled-coil domain containing 80 [Source:HGNC Symbol;Acc:30649]	coiled-coil domain-containing protein 80-like	CUFF.21017.1	CHMP1B (1 of 2)	ENSXMAG00000012118	charged multivesicular body protein 1B [Source:HGNC Symbol;Acc:24287]	charged multivesicular body protein 1b
CUFF.20158.1	CCDC86	ENSXMAG00000005529	coiled-coil domain containing 86 [Source:HGNC Symbol;Acc:28359]	coiled-coil domain-containing protein 86	CUFF.11622.1	CHMP2B	ENSXMAG00000008780	charged multivesicular body protein 2B [Source:HGNC Symbol;Acc:24537]	charged multivesicular body protein 2b
CUFF.7913.1	CCNB1	ENSXMAG00000008584	cyclin B1 [Source:HGNC Symbol;Acc:1579]	cyclin b1	CUFF.13576.1	CHMP4B (2 of 2)	ENSXMAG00000015800	charged multivesicular body protein 4B [Source:HGNC Symbol;Acc:16171]	charged multivesicular body protein 4b
CUFF.18113.1	CCNC	ENSXMAG00000007281	cyclin C [Source:HGNC Symbol;Acc:1581]	cyclin c	CUFF.23606.1	CHRM5 (1 of 2)	ENSXMAG00000019711	cholinergic receptor, muscarinic 5 [Source:HGNC Symbol;Acc:1954]	muscarinic acetylcholine receptor m5-like
CUFF.16441.1	CCNF	ENSXMAG00000004711	cyclin F [Source:HGNC Symbol;Acc:1591]	cyclin f	CUFF.14347.1	CHRNB1 (1 of 2)	ENSXMAG00000013675	cholinergic receptor, nicotinic, beta 1 (muscle) [Source:HGNC Symbol;Acc:1961]	acetylcholine receptor subunit beta
CUFF.40175.1	CCNJL	ENSXMAG00000009002	cyclin J-like [Source:HGNC Symbol;Acc:25876]	cyclin-j-like protein	CUFF.7946.1	CHRND	ENSXMAG00000010279	cholinergic receptor, nicotinic, delta (muscle) [Source:HGNC Symbol;Acc:1965]	acetylcholine receptor subunit delta precursor
CUFF.27317.1	CCRN4L (2 of 2)	ENSXMAG00000017762	CCR4 carbon catabolite repression 4-like (S. cerevisiae) [Source:HGNC Symbol;Acc:14254]	ccr4 carbon catabolite repression 4-like	CUFF.24981.1	CHST7	ENSXMAG00000019936	carbohydrate (N-acetylglucosamine 6-O) sulfotransferase 7 [Source:HGNC Symbol;Acc:13817]	#N/A
CUFF.11950.1	CCZ1B	ENSXMAG00000014852	CCZ1 vacuolar protein trafficking and biogenesis associated homolog B (S. cerevisiae) [Source:HGNC Symbol;Acc:21717]	vacuolar fusion protein ccz1 homolog	CUFF.28090.1	CHSY1	ENSXMAG00000001439	chondroitin sulfate synthase 1 [Source:HGNC Symbol;Acc:17198]	chondroitin sulfate synthase 1
CUFF.22241.1	CD248 (2 of 2)	ENSXMAG00000000357	CD248 molecule, endosialin [Source:HGNC Symbol;Acc:18219]	complement component c1q receptor	CUFF.28762.1	CIB1	ENSXMAG00000000888	calcium and integrin binding 1 (calmyrin) [Source:HGNC Symbol;Acc:16920]	calcium and integrin-binding protein 1
CUFF.20250.1	CD276	ENSXMAG00000010060	CD276 molecule [Source:HGNC Symbol;Acc:19137]	cd276 molecule	CUFF.15399.1	CLCF1	ENSXMAG00000009848	cardiotrophin-like cytokine factor 1 [Source:HGNC Symbol;Acc:17412]	cardiotrophin-like cytokine factor 1
CUFF.29381.1	CD3EAP	ENSXMAG00000013127	CD3e molecule, epsilon associated protein [Source:HGNC Symbol;Acc:24219]	#N/A	CUFF.14689.1	CLCNKA	ENSXMAG00000012341	chloride channel, voltage-sensitive Ka [Source:HGNC Symbol;Acc:2026]	small optic lobes homolog
CUFF.8797.1	CD44	ENSXMAG00000000801	CD44 molecule (Indian blood group) [Source:HGNC Symbol;Acc:1681]	#N/A	CUFF.28547.1	CLDN1	ENSXMAG00000004449	claudin 1 [Source:HGNC Symbol;Acc:2032]	claudin 1
CUFF.15252.1	CD81 (1 of 2)	ENSXMAG00000007080	CD81 molecule [Source:HGNC Symbol;Acc:1701]	cd81 antigen	CUFF.26381.1	CLDN7 (1 of 2)	ENSXMAG00000000393	claudin 7 [Source:HGNC Symbol;Acc:2049]	claudin-like protein zf4a22
CUFF.4303.1	CD81 (2 of 2)	ENSXMAG00000004138	CD81 molecule [Source:HGNC Symbol;Acc:1701]	cd81 antigen	CUFF.35311.1	CLEC3B (2 of 2)	ENSXMAG00000010802	C-type lectin domain family 3, member B [Source:HGNC Symbol;Acc:11891]	tetranectin-like
CUFF.33913.1	CDAN1 (2 of 2)	ENSXMAG00000015866	codanin 1 [Source:HGNC Symbol;Acc:1713]	codanin- partial	CUFF.21259.1	CLTA	ENSXMAG00000006609	clathrin, light chain A [Source:HGNC Symbol;Acc:2090]	#N/A
CUFF.13608.1	CDC16	ENSXMAG00000013442	cell division cycle 16 homolog (S. cerevisiae) [Source:HGNC Symbol;Acc:1720]	cell division cycle protein 16 homolog	CUFF.39479.1	CMIP	ENSXMAG00000006193	c-Maf inducing protein [Source:HGNC Symbol;Acc:24319]	c-maf-inducing protein
CUFF.39254.1	CDC20	ENSXMAG00000015991	cell division cycle 20 homolog (S. cerevisiae) [Source:HGNC Symbol;Acc:1723]	cell division cycle protein 20 homolog	CUFF.6288.1	CNKSR1	ENSXMAG00000013641	connector enhancer of kinase suppressor of Ras 1 [Source:HGNC Symbol;Acc:19700]	connector enhancer of kinase suppressor of ras 1
CUFF.27065.1	CDC27	ENSXMAG00000012760	cell division cycle 27 homolog (S. cerevisiae) [Source:HGNC Symbol;Acc:1728]	cell division cycle protein 27 homolog isoform 1	CUFF.6247.1	CNKSR1	ENSXMAG00000013641	connector enhancer of kinase suppressor of Ras 1 [Source:HGNC Symbol;Acc:19700]	connector enhancer of kinase suppressor of ras 2-like
CUFF.37518.1	CDC34 (1 of 2)	ENSXMAG00000019305	cell division cycle 34 homolog (S. cerevisiae) [Source:HGNC Symbol;Acc:1734]	ubiquitin-conjugating enzyme e2 r1	CUFF.23404.1	COBLL1 (1 of 2)	ENSXMAG00000011610	COBL-like 1 [Source:HGNC Symbol;Acc:23571]	cobl-like 1
CUFF.28526.1	CDC7	ENSXMAG00000004158	cell division cycle 7 homolog (S. cerevisiae) [Source:HGNC Symbol;Acc:1745]	cell division cycle 7-related protein kinase	CUFF.24276.1	COL24A1	ENSXMAG00000011223	collagen, type XXIV, alpha 1 [Source:HGNC Symbol;Acc:20821]	#N/A
CUFF.33742.1	CDCA7	ENSXMAG00000005311	cell division cycle associated 7 [Source:HGNC Symbol;Acc:14628]	cell division cycle-associated protein 7-like	CUFF.28466.1	COL4A3BP (2 of 2)	ENSXMAG00000018963	collagen, type IV, alpha 3 (Goodpasture antigen) binding protein [Source:HGNC Symbol;Acc:2205]	type alpha 3 (goodpasture antigen) binding isoform cra_a
CUFF.33744.1	CDCA7	ENSXMAG00000005311	cell division cycle associated 7 [Source:HGNC Symbol;Acc:14628]	cell division cycle-associated protein 7-like	CUFF.28424.1	COL4A3BP (2 of 2)	ENSXMAG00000018963	collagen, type IV, alpha 3 (Goodpasture antigen) binding protein [Source:HGNC Symbol;Acc:2205]	collagen type iv alpha-3-binding protein
CUFF.4275.1	CDH11 (1 of 2)	ENSXMAG00000000764	cadherin 11, type 2, OB-cadherin (osteoblast) [Source:HGNC Symbol;Acc:1750]	cadherin-11 precursor	CUFF.21440.1	COL4A5	ENSXMAG00000014667	collagen, type IV, alpha 5 [Source:HGNC Symbol;Acc:2207]	type alpha 5
CUFF.9697.1	CDH11 (2 of 2)	ENSXMAG00000001660	cadherin 11, type 2, OB-cadherin (osteoblast) [Source:HGNC Symbol;Acc:1750]	cadherin-11 precursor	CUFF.21396.1	COL4A5	ENSXMAG00000014667	collagen, type IV, alpha 5 [Source:HGNC Symbol;Acc:2207]	collagen alpha-5 chain isoform 2
CUFF.39309.1	CDH2 (1 of 2)	ENSXMAG00000016663	cadherin 2, type 1, N-cadherin (neuronal) [Source:HGNC Symbol;Acc:1759]	cadherin-2 precursor	CUFF.6457.1	COMMD5	ENSXMAG00000015774	COMM domain containing 5 [Source:HGNC Symbol;Acc:17902]	#N/A
CUFF.39307.1	CDH2 (1 of 2)	ENSXMAG00000016663	cadherin 2, type 1, N-cadherin (neuronal) [Source:HGNC Symbol;Acc:1759]	cadherin type n-cadherin	CUFF.7608.1	COMT	ENSXMAG00000005592	catechol-O-methyltransferase [Source:HGNC Symbol;Acc:2228]	catechol o-methyltransferase
CUFF.21937.1	CDH23	ENSXMAG00000004609	cadherin-related 23 [Source:HGNC Symbol;Acc:13733]	#N/A	CUFF.4919.1	CORO1A	ENSXMAG00000013664	coronin, actin binding protein, 1A [Source:HGNC Symbol;Acc:2252]	coronin-1a
CUFF.31465.1	CDH4 (1 of 2)	ENSXMAG00000009921	cadherin 4, type 1, R-cadherin (retinal) [Source:HGNC Symbol;Acc:1763]	#N/A	CUFF.3749.1	COTL1	ENSXMAG00000012032	coactosin-like 1 (Dictyostelium) [Source:HGNC Symbol;Acc:18304]	coactosin-like 1
CUFF.31466.1	CDH4 (1 of 2)	ENSXMAG00000009921	cadherin 4, type 1, R-cadherin (retinal) [Source:HGNC Symbol;Acc:1763]	#N/A	CUFF.2690.1	CPEB2	ENSXMAG00000002128	cytoplasmic polyadenylation element binding protein 2 [Source:HGNC Symbol;Acc:21745]	cytoplasmic polyadenylation element binding protein 2
CUFF.31469.1	CDH4 (1 of 2)	ENSXMAG00000009921	cadherin 4, type 1, R-cadherin (retinal) [Source:HGNC Symbol;Acc:1763]	cadherin-4	CUFF.14816.1	CPO	ENSXMAG00000008049	carboxypeptidase O [Source:HGNC Symbol;Acc:21011]	carboxypeptidase o
CUFF.31464.1	CDH4 (1 of 2)	ENSXMAG00000009921	cadherin 4, type 1, R-cadherin (retinal) [Source:HGNC Symbol;Acc:1763]	#N/A	CUFF.20529.1	CRAT (2 of 2)	ENSXMAG00000000147	carnitine O-acetyltransferase [Source:HGNC Symbol;Acc:2342]	carnitine o-acetyltransferase
CUFF.11464.1	CDH4 (2 of 2)	ENSXMAG00000015503	cadherin 4, type 1, R-cadherin (retinal) [Source:HGNC Symbol;Acc:1763]	cadherin-4	CUFF.31148.1	CRB1 (2 of 2)	ENSXMAG00000002447	crumbs homolog 1 (Drosophila) [Source:HGNC Symbol;Acc:2343]	crumbs homolog 1
CUFF.25178.1	CDK2	ENSXMAG00000003326	cyclin-dependent kinase 2 [Source:HGNC Symbol;Acc:1771]	cyclin-dependent kinase 2	CUFF.27429.1	CREB1 (1 of 2)	ENSXMAG00000001305	cAMP responsive element binding protein 1 [Source:HGNC Symbol;Acc:2345]	camp responsive element binding protein 1
CUFF.1744.1	CDK2AP1	ENSXMAG00000015198	cyclin-dependent kinase 2 associated protein 1 [Source:HGNC Symbol;Acc:14002]	cyclin-dependent kinase 2-associated protein 1	CUFF.16472.1	CREBBP (2 of 3)	ENSXMAG00000004557	CREB binding protein [Source:HGNC Symbol;Acc:2348]	#N/A
CUFF.19411.1	CDK5	ENSXMAG00000018810	cyclin-dependent kinase 5 [Source:HGNC Symbol;Acc:1774]	cyclin-dependent kinase 5	CUFF.22270.1	CREBRF	ENSXMAG00000000504	CREB3 regulatory factor [Source:HGNC Symbol;Acc:24050]	creb3 regulatory factor
CUFF.9621.1	CDK5RAP3	ENSXMAG00000013715	CDK5 regulatory subunit associated protein 3 [Source:HGNC Symbol;Acc:18673]	cdk5 regulatory subunit associated protein 3	CUFF.38392.1	CREM	ENSXMAG00000006361	cAMP responsive element modulator [Source:HGNC Symbol;Acc:2352]	camp-responsive element modulator
CUFF.25700.1	CDK7	ENSXMAG00000007316	cyclin-dependent kinase 7 [Source:HGNC Symbol;Acc:1778]	cyclin-dependent kinase 7	CUFF.33930.1	CRIP1	ENSXMAG00000015843	cysteine-rich protein 1 (intestinal) [Source:HGNC Symbol;Acc:2360]	cysteine-rich protein 1
CUFF.36311.1	CDK8	ENSXMAG00000009914	cyclin-dependent kinase 8 [Source:HGNC Symbol;Acc:1779]	cyclin-dependent kinase 8	CUFF.6982.1	CRISPLD1 (1 of 2)	ENSXMAG00000010748	cysteine-rich secretory protein LCCL domain containing 1 [Source:HGNC Symbol;Acc:18206]	#N/A
CUFF.20147.1	CDKN2B	ENSXMAG00000005443	cyclin-dependent kinase inhibitor 2B (p15, inhibits CDK4) [Source:HGNC Symbol;Acc:1788]	cyclin-dependent kinase 4 inhibitor b	CUFF.14195.1	CRISPLD2	ENSXMAG00000007916	cysteine-rich secretory protein LCCL domain containing 2 [Source:HGNC Symbol;Acc:25248]	cysteine-rich secretory protein lccl domain-containing 2
CUFF.40907.1	CDO1	ENSXMAG00000016478	cysteine dioxygenase, type I [Source:HGNC Symbol;Acc:1795]	cysteine dioxygenase type 1	CUFF.23780.1	CRTAC1 (2 of 2)	ENSXMAG00000012661	cartilage acidic protein 1 [Source:HGNC Symbol;Acc:14882]	cartilage acidic protein 2
CUFF.37960.1	CDON	ENSXMAG00000007635	Cdon homolog (mouse) [Source:HGNC Symbol;Acc:17104]	cell adhesion molecule-related down-regulated by oncogenes	CUFF.18518.1	CRTC3	ENSXMAG00000018164	CREB regulated transcription coactivator 3 [Source:HGNC Symbol;Acc:26148]	creb-regulated transcription coactivator 3
CUFF.17213.1	CDR2 (1 of 2)	ENSXMAG00000000971	cerebellar degeneration-related protein 2, 62kDa [Source:HGNC Symbol;Acc:1799]	cerebellar degeneration-related protein 2	CUFF.18455.1	CRTC3	ENSXMAG00000018164	CREB regulated transcription coactivator 3 [Source:HGNC Symbol;Acc:26148]	creb-regulated transcription coactivator 3
CUFF.15750.1	CDR2L (1 of 2)	ENSXMAG00000012417	cerebellar degeneration-related protein 2-like [Source:HGNC Symbol;Acc:29999]	cerebellar degeneration-related protein 2-like	CUFF.8218.1	CSDC2 (2 of 2)	ENSXMAG00000006935	cold shock domain containing C2, RNA binding [Source:HGNC Symbol;Acc:30359]	cold shock domain-containing protein c2
CUFF.15472.1	CECR1 (2 of 2)	ENSXMAG00000005390	cat eye syndrome chromosome region, candidate 1 [Source:HGNC Symbol;Acc:1839]	#N/A	CUFF.40142.1	CSF1R (1 of 2)	ENSXMAG00000008588	colony stimulating factor 1 receptor [Source:HGNC Symbol;Acc:2433]	colony-stimulating factor receptor 1a
CUFF.39457.1	CECR1 (2 of 2)	ENSXMAG00000005390	cat eye syndrome chromosome region, candidate 1 [Source:HGNC Symbol;Acc:1839]	adenosine deaminase cecr1-a-like	CUFF.9314.1	CSNK1D	ENSXMAG00000003430	casein kinase 1, delta [Source:HGNC Symbol;Acc:2452]	casein kinase delta
CUFF.27026.1	CECR5	ENSXMAG00000019263	cat eye syndrome chromosome region, candidate 5 [Source:HGNC Symbol;Acc:1843]	cat eye syndrome critical region protein 5 homolog	CUFF.25956.1	CSNK1G2 (1 of 2)	ENSXMAG00000002690	casein kinase 1, gamma 2 [Source:HGNC Symbol;Acc:2455]	casein kinase gamma 2
CUFF.25666.1	CENPH	ENSXMAG00000007167	centromere protein H [Source:HGNC Symbol;Acc:17268]	centromere protein h	CUFF.36245.1	CSRNP1 (1 of 2)	ENSXMAG00000009214	cysteine-serine-rich nuclear protein 1 [Source:HGNC Symbol;Acc:14300]	cysteine serine-rich nuclear protein 1
CUFF.8719.1	CEP135	ENSXMAG00000016865	centrosomal protein 135kDa [Source:HGNC Symbol;Acc:29086]	PREDICTED: hypothetical protein LOC321155 [Danio rerio]	CUFF.16480.1	CSRNP1 (2 of 2)	ENSXMAG00000000192	cysteine-serine-rich nuclear protein 1 [Source:HGNC Symbol;Acc:14300]	cysteine serine-rich nuclear protein 2
CUFF.40912.1	CEP78	ENSXMAG00000016486	centrosomal protein 78kDa [Source:HGNC Symbol;Acc:25740]	centrosomal protein of 78 kda	CUFF.29408.1	CTDSP2	ENSXMAG00000009390	CTD (carboxy-terminal domain, RNA polymerase II, polypeptide A) small phosphatase 2 [Source:HGNC Symbol;Acc:17077]	carboxy-terminal domain rna polymerase ii polypeptide a small phosphatase 2
CUFF.22189.1	CEP85L	ENSXMAG00000005255	centrosomal protein 85kDa-like [Source:HGNC Symbol;Acc:21638]	chromosome 6 open reading frame 204	CUFF.35608.1	CTSH	ENSXMAG00000002937	cathepsin H [Source:HGNC Symbol;Acc:2535]	cathepsin h
CUFF.33268.1	CERCAM	ENSXMAG00000001646	cerebral endothelial cell adhesion molecule [Source:HGNC Symbol;Acc:23723]	glycosyltransferase 25 family member 3-like	CUFF.7064.1	CTSS (1 of 2)	ENSXMAG00000008983	cathepsin S [Source:HGNC Symbol;Acc:2545]	cathepsin s precursor
CUFF.11639.1	CERK (1 of 2)	ENSXMAG00000005089	ceramide kinase [Source:HGNC Symbol;Acc:19256]	ceramide kinase	CUFF.6242.1	CTTNBP2NL (1 of 2)	ENSXMAG00000017315	CTTNBP2 N-terminal like [Source:HGNC Symbol;Acc:25330]	cttnbp2 n-terminal-like protein
CUFF.11202.1	CFL2	ENSXMAG00000004850	cofilin 2 (muscle) [Source:HGNC Symbol;Acc:1875]	cofilin 2	CUFF.8405.1	CXCL12 (2 of 2)	ENSXMAG00000013754	chemokine (C-X-C motif) ligand 12 [Source:HGNC Symbol;Acc:10672]	stromal cell-derived factor 1 precursor
CUFF.25360.1	CGREF1	ENSXMAG00000015144	cell growth regulator with EF-hand domain 1 [Source:HGNC Symbol;Acc:16962]	cell growth regulator with ef hand domain protein 1	CUFF.8109.1	CXCL14	ENSXMAG00000008516	chemokine (C-X-C motif) ligand 14 [Source:HGNC Symbol;Acc:10640]	c-x-c motif chemokine 14 precursor
CUFF.36426.1	CHAC1 (2 of 2)	ENSXMAG00000014444	ChaC, cation transport regulator homolog 1 (E. coli) [Source:HGNC Symbol;Acc:28680]	cation transport regulator-like protein 1	CUFF.35761.1	CXCR1	ENSXMAG00000007380	chemokine (C-X-C motif) receptor 1 [Source:HGNC Symbol;Acc:6026]	c-x-c chemokine receptor type 2-like
CUFF.39787.1	CHAF1A	ENSXMAG00000011864	chromatin assembly factor 1, subunit A (p150) [Source:HGNC Symbol;Acc:1910]	chromatin assembly factor 1 subunit a	CUFF.13932.1	CXCR1	ENSXMAG00000007380	chemokine (C-X-C motif) receptor 1 [Source:HGNC Symbol;Acc:6026]	#N/A
CUFF.24401.1	CHD4 (1 of 2)	ENSXMAG00000001037	chromodomain helicase DNA binding protein 4 [Source:HGNC Symbol;Acc:1919]	chromodomain helicase dna binding protein 4	CUFF.19270.1	CXCR4 (1 of 2)	ENSXMAG00000003684	chemokine (C-X-C motif) receptor 4 [Source:HGNC Symbol;Acc:2561]	chemokine receptor
CUFF.34667.1	CHD4 (2 of 2)	ENSXMAG00000011263	chromodomain helicase DNA binding protein 4 [Source:HGNC Symbol;Acc:1919]	chromodomain helicase dna binding protein 4	CUFF.33639.1	CXCR7 (2 of 2)	ENSXMAG00000019569	chemokine (C-X-C motif) receptor 7 [Source:HGNC Symbol;Acc:23692]	c-x-c chemokine receptor type 7-like
CUFF.29205.1	CHKB-CPT1B	ENSXMAG00000004650	CHKB-CPT1B readthrough (non-protein coding) [Source:HGNC Symbol;Acc:41998]	choline kinase beta	CUFF.24719.1	CXorf38	ENSXMAG00000011433	chromosome X open reading frame 38 [Source:HGNC Symbol;Acc:28589]	chromosome x open reading frame 38
CUFF.32612.1	CHMP5 (1 of 2)	ENSXMAG00000016811	charged multivesicular body protein 5 [Source:HGNC Symbol;Acc:26942]	chromatin modifying protein 5	CUFF.16683.1	CYB561D1	ENSXMAG00000004716	cytochrome b-561 domain containing 1 [Source:HGNC Symbol;Acc:26804]	lysophospholipid acyltransferase lpcat4-like
CUFF.19267.1	CHPF	ENSXMAG00000003616	chondroitin polymerizing factor [Source:HGNC Symbol;Acc:24291]	chondroitin sulfate synthase 2-like	CUFF.2897.1	CYB5R4	ENSXMAG00000014504	cytochrome b5 reductase 4 [Source:HGNC Symbol;Acc:20147]	cytochrome b5 reductase 4
CUFF.34978.1	CHPF2	ENSXMAG00000001943	chondroitin polymerizing factor 2 [Source:HGNC Symbol;Acc:29270]	chondroitin sulfate glucuronyltransferase-like	CUFF.12261.1	CYBB	ENSXMAG00000006371	cytochrome b-245, beta polypeptide [Source:HGNC Symbol;Acc:2578]	cytochrome b-245 heavy chain-like
CUFF.11510.1	CHPT1	ENSXMAG00000001481	choline phosphotransferase 1 [Source:HGNC Symbol;Acc:17852]	cholinephosphotransferase 1	CUFF.19466.1	CYP24A1	ENSXMAG00000010218	cytochrome P450, family 24, subfamily A, polypeptide 1 [Source:HGNC Symbol;Acc:2602]	-dihydroxyvitamin d 24- mitochondrial-like isoform 1
CUFF.22424.1	CHRD	ENSXMAG00000008091	chordin [Source:HGNC Symbol;Acc:1949]	chordin precursor	CUFF.21977.1	CYP26C1	ENSXMAG00000004889	cytochrome P450, family 26, subfamily C, polypeptide 1 [Source:HGNC Symbol;Acc:20577]	cytochrome p450 26c1-like
CUFF.27538.1	CHRDL2	ENSXMAG00000012772	chordin-like 2 [Source:HGNC Symbol;Acc:24168]	chordin-like protein 2-like	CUFF.39760.1	CYP2J2 (6 of 7)	ENSXMAG00000011658	cytochrome P450, family 2, subfamily J, polypeptide 2 [Source:HGNC Symbol;Acc:2634]	novel protein cytochrome family subfamily j
CUFF.32740.1	CHRM2 (1 of 2)	ENSXMAG00000017689	cholinergic receptor, muscarinic 2 [Source:HGNC Symbol;Acc:1951]	#N/A	CUFF.16517.1	CYP46A1	ENSXMAG00000010894	cytochrome P450, family 46, subfamily A, polypeptide 1 [Source:HGNC Symbol;Acc:2641]	cytochrome family subfamily polypeptide 1
CUFF.15426.1	CHRNA6 (1 of 2)	ENSXMAG00000010024	cholinergic receptor, nicotinic, alpha 6 (neuronal) [Source:HGNC Symbol;Acc:15963]	#N/A	CUFF.23654.1	CYR61 (1 of 2)	ENSXMAG00000011257	cysteine-rich, angiogenic inducer, 61 [Source:HGNC Symbol;Acc:2654]	protein cyr61
CUFF.15421.1	CHRNA6 (1 of 2)	ENSXMAG00000010024	cholinergic receptor, nicotinic, alpha 6 (neuronal) [Source:HGNC Symbol;Acc:15963]	cholinergic receptor nicotinic alpha polypeptide 3	CUFF.13427.1	CYSLTR1	ENSXMAG00000017569	cysteinyl leukotriene receptor 1 [Source:HGNC Symbol;Acc:17451]	cysteinyl leukotriene receptor 1
CUFF.15432.1	CHRNB3 (1 of 2)	ENSXMAG00000010036	cholinergic receptor, nicotinic, beta 3 (neuronal) [Source:HGNC Symbol;Acc:1963]	#N/A	CUFF.30037.1	CYTH1 (1 of 2)	ENSXMAG00000012437	cytohesin 1 [Source:HGNC Symbol;Acc:9501]	cytohesin 1
CUFF.15430.1	CHRNB3 (1 of 2)	ENSXMAG00000010036	cholinergic receptor, nicotinic, beta 3 (neuronal) [Source:HGNC Symbol;Acc:1963]	neuronal acetylcholine receptor subunit beta-3	CUFF.8041.1	CYTH4 (2 of 2)	ENSXMAG00000000015	cytohesin 4 [Source:HGNC Symbol;Acc:9505]	protein fam83f-like
CUFF.15429.1	CHRNB3 (1 of 2)	ENSXMAG00000010036	cholinergic receptor, nicotinic, beta 3 (neuronal) [Source:HGNC Symbol;Acc:1963]	cholinergic beta polypeptide 3a	CUFF.35625.1	DAPK2 (2 of 2)	ENSXMAG00000003350	death-associated protein kinase 2 [Source:HGNC Symbol;Acc:2675]	death-associated protein kinase 2
CUFF.18405.1	CHST11	ENSXMAG00000005247	carbohydrate (chondroitin 4) sulfotransferase 11 [Source:HGNC Symbol;Acc:17422]	carbohydrate sulfotransferase 11	CUFF.23319.1	DAPL1	ENSXMAG00000011382	death associated protein-like 1 [Source:HGNC Symbol;Acc:21490]	death-associated 1-a
CUFF.22040.1	CHST12	ENSXMAG00000001118	carbohydrate (chondroitin 4) sulfotransferase 12 [Source:HGNC Symbol;Acc:17423]	carbohydrate sulfotransferase 12	CUFF.3837.1	DAZAP2	ENSXMAG00000005189	DAZ associated protein 2 [Source:HGNC Symbol;Acc:2684]	daz-associated protein 2
CUFF.18979.1	CHST13 (1 of 2)	ENSXMAG00000009539	carbohydrate (chondroitin 4) sulfotransferase 13 [Source:HGNC Symbol;Acc:21755]	carbohydrate sulfotransferase 11	CUFF.18327.1	DBP (1 of 2)	ENSXMAG00000014158	D site of albumin promoter (albumin D-box) binding protein [Source:HGNC Symbol;Acc:2697]	hepatic leukemia factor
CUFF.8695.1	CHST14	ENSXMAG00000016864	carbohydrate (N-acetylgalactosamine 4-0) sulfotransferase 14 [Source:HGNC Symbol;Acc:24464]	carbohydrate sulfotransferase 14-like	CUFF.18322.1	DBP (1 of 2)	ENSXMAG00000014158	D site of albumin promoter (albumin D-box) binding protein [Source:HGNC Symbol;Acc:2697]	hepatic leukemia factor
CUFF.8720.1	CILP	ENSXMAG00000001209	cartilage intermediate layer protein, nucleotide pyrophosphohydrolase [Source:HGNC Symbol;Acc:1980]	cartilage intermediate layer protein 1	CUFF.26367.1	DCAF11	ENSXMAG00000006174	DDB1 and CUL4 associated factor 11 [Source:HGNC Symbol;Acc:20258]	ddb1- and cul4-associated factor 11
CUFF.20202.1	CISD2	ENSXMAG00000005961	CDGSH iron sulfur domain 2 [Source:HGNC Symbol;Acc:24212]	cdgsh iron-sulfur domain-containing protein 2-like	CUFF.4847.1	DCAF12	ENSXMAG00000001393	DDB1 and CUL4 associated factor 12 [Source:HGNC Symbol;Acc:19911]	ddb1- and cul4-associated factor 12
CUFF.12531.1	CISH (1 of 2)	ENSXMAG00000016899	cytokine inducible SH2-containing protein [Source:HGNC Symbol;Acc:1984]	#N/A	CUFF.35868.1	DCBLD2	ENSXMAG00000011218	discoidin, CUB and LCCL domain containing 2 [Source:HGNC Symbol;Acc:24627]	cub and lccl domain containing 2
CUFF.39118.1	CITED4 (1 of 2)	ENSXMAG00000014468	Cbp/p300-interacting transactivator, with Glu/Asp-rich carboxy-terminal domain, 4 [Source:HGNC Symbol;Acc:18696]	cbp p300-interacting transactivator 3-like	CUFF.27523.1	DCX	ENSXMAG00000012721	doublecortin [Source:HGNC Symbol;Acc:2714]	#N/A
CUFF.36655.1	CITED4 (2 of 2)	ENSXMAG00000012801	Cbp/p300-interacting transactivator, with Glu/Asp-rich carboxy-terminal domain, 4 [Source:HGNC Symbol;Acc:18696]	#N/A	CUFF.41182.1	DDIT4 (1 of 2)	ENSXMAG00000014987	DNA-damage-inducible transcript 4 [Source:HGNC Symbol;Acc:24944]	dna damage-inducible transcript 4 protein
CUFF.11483.1	CKAP4	ENSXMAG00000001319	cytoskeleton-associated protein 4 [Source:HGNC Symbol;Acc:16991]	cytoskeleton-associated protein 4	CUFF.34680.1	DDR1	ENSXMAG00000010994	discoidin domain receptor tyrosine kinase 1 [Source:HGNC Symbol;Acc:2730]	discoidin domain receptor member 1
CUFF.21468.1	CLCN5	ENSXMAG00000014926	chloride channel, voltage-sensitive 5 [Source:HGNC Symbol;Acc:2023]	chloride channel 5	CUFF.5040.1	DDX21	ENSXMAG00000008199	DEAD (Asp-Glu-Ala-Asp) box helicase 21 [Source:HGNC Symbol;Acc:2744]	nucleolar rna helicase 2
CUFF.27332.1	CLGN	ENSXMAG00000017814	calmegin [Source:HGNC Symbol;Acc:2060]	#N/A	CUFF.5038.1	DDX21	ENSXMAG00000008199	DEAD (Asp-Glu-Ala-Asp) box helicase 21 [Source:HGNC Symbol;Acc:2744]	nucleolar rna helicase 2-like
CUFF.31940.1	CLIP2	ENSXMAG00000015329	CAP-GLY domain containing linker protein 2 [Source:HGNC Symbol;Acc:2586]	cap-gly domain-containing linker protein 2-like	CUFF.7822.1	DEAF1	ENSXMAG00000013352	deformed epidermal autoregulatory factor 1 (Drosophila) [Source:HGNC Symbol;Acc:14677]	deformed epidermal autoregulatory factor 1 homolog
CUFF.31932.1	CLIP2	ENSXMAG00000015329	CAP-GLY domain containing linker protein 2 [Source:HGNC Symbol;Acc:2586]	cap-gly domain containing linker protein 2	CUFF.23802.1	DENND1C	ENSXMAG00000012476	DENN/MADD domain containing 1C [Source:HGNC Symbol;Acc:26225]	denn domain-containing protein 1c-like
CUFF.8759.1	CLOCK (1 of 2)	ENSXMAG00000016928	clock homolog (mouse) [Source:HGNC Symbol;Acc:2082]	clock homolog	CUFF.24281.1	DENND2D	ENSXMAG00000004839	DENN/MADD domain containing 2D [Source:HGNC Symbol;Acc:26192]	denn domain-containing protein 2d
CUFF.40686.1	CLTCL1	ENSXMAG00000014407	clathrin, heavy chain-like 1 [Source:HGNC Symbol;Acc:2093]	clathrin heavy chain 1-like	CUFF.20414.1	DENND4A (2 of 2)	ENSXMAG00000003464	DENN/MADD domain containing 4A [Source:HGNC Symbol;Acc:24321]	c-myc promoter-binding
CUFF.28554.1	CMPK1	ENSXMAG00000004470	cytidine monophosphate (UMP-CMP) kinase 1, cytosolic [Source:HGNC Symbol;Acc:18170]	ump-cmp kinase	CUFF.34423.1	DGKA (1 of 2)	ENSXMAG00000011725	diacylglycerol kinase, alpha 80kDa [Source:HGNC Symbol;Acc:2849]	diacylglycerol kinase alpha
CUFF.3201.1	CMTM7	ENSXMAG00000011701	CKLF-like MARVEL transmembrane domain containing 7 [Source:HGNC Symbol;Acc:19178]	cklf-like marvel transmembrane domain-containing protein 7	CUFF.25197.1	DGKA (2 of 2)	ENSXMAG00000003548	diacylglycerol kinase, alpha 80kDa [Source:HGNC Symbol;Acc:2849]	diacylglycerol kinase alpha
CUFF.27822.1	CNN1	ENSXMAG00000008808	calponin 1, basic, smooth muscle [Source:HGNC Symbol;Acc:2155]	calponin-3 isoform 2	CUFF.20565.1	DGKI	ENSXMAG00000004330	diacylglycerol kinase, iota [Source:HGNC Symbol;Acc:2855]	diacylglycerol kinase iota-like
CUFF.25200.1	CNPY2	ENSXMAG00000003526	canopy 2 homolog (zebrafish) [Source:HGNC Symbol;Acc:13529]	protein canopy homolog 2-like	CUFF.38181.1	DHX58	ENSXMAG00000008899	DEXH (Asp-Glu-X-His) box polypeptide 58 [Source:HGNC Symbol;Acc:29517]	probable atp-dependent rna helicase dhx58
CUFF.24271.1	CNPY4	ENSXMAG00000015373	canopy 4 homolog (zebrafish) [Source:HGNC Symbol;Acc:28631]	canopy 4 homolog	CUFF.13502.1	DIAPH1	ENSXMAG00000011239	diaphanous homolog 1 (Drosophila) [Source:HGNC Symbol;Acc:2876]	protein diaphanous homolog 1
CUFF.27151.1	CNR1 (1 of 2)	ENSXMAG00000019630	cannabinoid receptor 1 (brain) [Source:HGNC Symbol;Acc:2159]	cannabinoid receptor 1	CUFF.13553.1	DIAPH1	ENSXMAG00000011239	diaphanous homolog 1 (Drosophila) [Source:HGNC Symbol;Acc:2876]	protein diaphanous homolog 1
CUFF.1098.1	CNRIP1	ENSXMAG00000012499	cannabinoid receptor interacting protein 1 [Source:HGNC Symbol;Acc:24546]	cb1 cannabinoid receptor-interacting protein 1-like	CUFF.30248.1	DIP2B (1 of 2)	ENSXMAG00000010552	DIP2 disco-interacting protein 2 homolog B (Drosophila) [Source:HGNC Symbol;Acc:29284]	#N/A
CUFF.40601.1	CNTLN	ENSXMAG00000010105	centlein, centrosomal protein [Source:HGNC Symbol;Acc:23432]	PREDICTED: hypothetical protein LOC100695883 [Oreochromis niloticus]	CUFF.13416.1	DIXDC1 (2 of 2)	ENSXMAG00000009493	DIX domain containing 1 [Source:HGNC Symbol;Acc:23695]	#N/A
CUFF.2584.1	COL10A1 (1 of 2)	ENSXMAG00000004766	collagen, type X, alpha 1 [Source:HGNC Symbol;Acc:2185]	collagen alpha-1 chain	CUFF.36211.1	DLEC1	ENSXMAG00000009312	deleted in lung and esophageal cancer 1 [Source:HGNC Symbol;Acc:2899]	deleted in lung and esophageal cancer protein 1-like
CUFF.35437.1	COL10A1 (2 of 2)	ENSXMAG00000020162	collagen, type X, alpha 1 [Source:HGNC Symbol;Acc:2185]	collagen alpha-1 chain precursor	CUFF.36209.1	DLEC1	ENSXMAG00000009312	deleted in lung and esophageal cancer 1 [Source:HGNC Symbol;Acc:2899]	deleted in lung and esophageal cancer protein 1
CUFF.29250.1	COL11A1 (1 of 2)	ENSXMAG00000000531	collagen, type XI, alpha 1 [Source:HGNC Symbol;Acc:2186]	collagen alpha-1 chain	CUFF.11767.1	DLX4 (2 of 2)	ENSXMAG00000010686	distal-less homeobox 4 [Source:HGNC Symbol;Acc:2917]	homeobox protein dlx4b
CUFF.26359.1	COL11A1 (2 of 2)	ENSXMAG00000006525	collagen, type XI, alpha 1 [Source:HGNC Symbol;Acc:2186]	collagen alpha-1 chain	CUFF.11771.1	DLX4 (2 of 2)	ENSXMAG00000010686	distal-less homeobox 4 [Source:HGNC Symbol;Acc:2917]	homeobox protein dlx4b
CUFF.18365.1	COL11A2	ENSXMAG00000014307	collagen, type XI, alpha 2 [Source:HGNC Symbol;Acc:2187]	#N/A	CUFF.40901.1	DMXL1	ENSXMAG00000016332	Dmx-like 1 [Source:HGNC Symbol;Acc:2937]	dmx-like protein 1
CUFF.22272.1	COL12A1 (1 of 2)	ENSXMAG00000000284	collagen, type XII, alpha 1 [Source:HGNC Symbol;Acc:2188]	type alpha 1	CUFF.33870.1	DNAJC5G (2 of 2)	ENSXMAG00000015123	DnaJ (Hsp40) homolog, subfamily C, member 5 gamma [Source:HGNC Symbol;Acc:24844]	#N/A
CUFF.9184.1	COL12A1 (2 of 2)	ENSXMAG00000004428	collagen, type XII, alpha 1 [Source:HGNC Symbol;Acc:2188]	collagen alpha-1 chain	CUFF.24010.1	DNASE1L1 (2 of 2)	ENSXMAG00000003305	deoxyribonuclease I-like 1 [Source:HGNC Symbol;Acc:2957]	deoxyribonuclease gamma precursor
CUFF.35347.1	COL14A1 (1 of 3)	ENSXMAG00000010834	collagen, type XIV, alpha 1 [Source:HGNC Symbol;Acc:2191]	collagen alpha-1 chain	CUFF.25074.1	DNMBP	ENSXMAG00000008159	dynamin binding protein [Source:HGNC Symbol;Acc:30373]	dynamin-binding protein
CUFF.34109.1	COL14A1 (3 of 3)	ENSXMAG00000019235	collagen, type XIV, alpha 1 [Source:HGNC Symbol;Acc:2191]	collagen alpha-1 chain-like	CUFF.25105.1	DNMBP	ENSXMAG00000008159	dynamin binding protein [Source:HGNC Symbol;Acc:30373]	dynamin-binding protein
CUFF.24442.1	COL16A1	ENSXMAG00000010502	collagen, type XVI, alpha 1 [Source:HGNC Symbol;Acc:2193]	collagen alpha-1 chain	CUFF.13516.1	DOCK2	ENSXMAG00000011315	dedicator of cytokinesis 2 [Source:HGNC Symbol;Acc:2988]	dedicator of cytokinesis protein 2
CUFF.24413.1	COL16A1	ENSXMAG00000010502	collagen, type XVI, alpha 1 [Source:HGNC Symbol;Acc:2193]	type alpha isoform cra_a	CUFF.11791.1	DOCK5	ENSXMAG00000003689	dedicator of cytokinesis 5 [Source:HGNC Symbol;Acc:23476]	dedicator of cytokinesis protein 5
CUFF.36693.1	COL17A1	ENSXMAG00000010294	collagen, type XVII, alpha 1 [Source:HGNC Symbol;Acc:2194]	PREDICTED: uncharacterized protein LOC101066329 [Takifugu rubripes]	CUFF.36788.1	DOCK9 (1 of 2)	ENSXMAG00000010643	dedicator of cytokinesis 9 [Source:HGNC Symbol;Acc:14132]	dedicator of cytokinesis protein 9
CUFF.36694.1	COL17A1	ENSXMAG00000010294	collagen, type XVII, alpha 1 [Source:HGNC Symbol;Acc:2194]	#N/A	CUFF.40267.1	DOK3	ENSXMAG00000009785	docking protein 3 [Source:HGNC Symbol;Acc:24583]	docking protein 3
CUFF.36689.1	COL17A1	ENSXMAG00000010294	collagen, type XVII, alpha 1 [Source:HGNC Symbol;Acc:2194]	collagen alpha-1 chain	CUFF.33629.1	DOPEY2	ENSXMAG00000004151	dopey family member 2 [Source:HGNC Symbol;Acc:1291]	protein dopey-2
CUFF.41492.1	COL1A1 (2 of 2)	ENSXMAG00000017341	collagen, type I, alpha 1 [Source:HGNC Symbol;Acc:2197]	collagen type i alpha 3	CUFF.9317.1	DPEP2	ENSXMAG00000007889	dipeptidase 2 [Source:HGNC Symbol;Acc:23028]	dipeptidase 2-like
CUFF.41487.1	COL1A1 (2 of 2)	ENSXMAG00000017341	collagen, type I, alpha 1 [Source:HGNC Symbol;Acc:2197]	collagen type i alpha 1	CUFF.19704.1	DRG1	ENSXMAG00000004305	developmentally regulated GTP binding protein 1 [Source:HGNC Symbol;Acc:3029]	estradiol 17-beta-dehydrogenase 12-b
CUFF.27944.1	COL1A2	ENSXMAG00000000698	collagen, type I, alpha 2 [Source:HGNC Symbol;Acc:2198]	collagen alpha-2 chain precursor	CUFF.39314.1	DSC1	ENSXMAG00000016712	desmocollin 1 [Source:HGNC Symbol;Acc:3035]	dsc2l protein
CUFF.27910.1	COL1A2	ENSXMAG00000000698	collagen, type I, alpha 2 [Source:HGNC Symbol;Acc:2198]	type alpha 2	CUFF.39365.1	DSP (1 of 2)	ENSXMAG00000016816	desmoplakin [Source:HGNC Symbol;Acc:3052]	desmoplakin
CUFF.27902.1	COL1A2	ENSXMAG00000000698	collagen, type I, alpha 2 [Source:HGNC Symbol;Acc:2198]	collagen alpha-2 chain-like	CUFF.28711.1	DSP (2 of 2)	ENSXMAG00000006281	desmoplakin [Source:HGNC Symbol;Acc:3052]	#N/A
CUFF.21859.1	COL22A1	ENSXMAG00000012083	collagen, type XXII, alpha 1 [Source:HGNC Symbol;Acc:22989]	collagen alpha-1 chain	CUFF.40364.1	DSTN	ENSXMAG00000006139	destrin (actin depolymerizing factor) [Source:HGNC Symbol;Acc:15750]	cofilin-2
CUFF.40191.1	COL23A1	ENSXMAG00000008906	collagen, type XXIII, alpha 1 [Source:HGNC Symbol;Acc:22990]	collagen alpha-1 chain-like	CUFF.40288.1	DUSP1	ENSXMAG00000009651	dual specificity phosphatase 1 [Source:HGNC Symbol;Acc:3064]	dual specificity protein phosphatase 1
CUFF.34886.1	COL27A1 (1 of 2)	ENSXMAG00000005393	collagen, type XXVII, alpha 1 [Source:HGNC Symbol;Acc:22986]	#N/A	CUFF.41489.1	DUSP3 (2 of 2)	ENSXMAG00000017895	dual specificity phosphatase 3 [Source:HGNC Symbol;Acc:3069]	dual specificity protein phosphatase 3
CUFF.30991.1	COL27A1 (2 of 2)	ENSXMAG00000003373	collagen, type XXVII, alpha 1 [Source:HGNC Symbol;Acc:22986]	collagen alpha-1 chain	CUFF.25813.1	DUSP4	ENSXMAG00000002308	dual specificity phosphatase 4 [Source:HGNC Symbol;Acc:3070]	dual specificity protein phosphatase 4
CUFF.37779.1	COL2A1 (2 of 2)	ENSXMAG00000017719	collagen, type II, alpha 1 [Source:HGNC Symbol;Acc:2200]	type alpha isoform cra_a	CUFF.21245.1	DUSP5	ENSXMAG00000007046	dual specificity phosphatase 5 [Source:HGNC Symbol;Acc:3071]	dual specificity phosphatase 5
CUFF.37788.1	COL2A1 (2 of 2)	ENSXMAG00000017719	collagen, type II, alpha 1 [Source:HGNC Symbol;Acc:2200]	collagen alpha-1 chain isoform 2	CUFF.21253.1	DUSP5	ENSXMAG00000007046	dual specificity phosphatase 5 [Source:HGNC Symbol;Acc:3071]	dual specificity phosphatase 5
CUFF.37786.1	COL2A1 (2 of 2)	ENSXMAG00000017719	collagen, type II, alpha 1 [Source:HGNC Symbol;Acc:2200]	collagen alpha-1 chain	CUFF.27018.1	DUSP8	ENSXMAG00000019232	dual specificity phosphatase 8 [Source:HGNC Symbol;Acc:3074]	dual specificity protein phosphatase 8
CUFF.36084.1	COL5A1	ENSXMAG00000017898	collagen, type V, alpha 1 [Source:HGNC Symbol;Acc:2209]	collagen alpha-1 chain	CUFF.28874.1	ECE1	ENSXMAG00000017683	endothelin converting enzyme 1 [Source:HGNC Symbol;Acc:3146]	endothelin converting enzyme 1
CUFF.36022.1	COL5A1	ENSXMAG00000017898	collagen, type V, alpha 1 [Source:HGNC Symbol;Acc:2209]	type alpha 1	CUFF.16753.1	ECM1	ENSXMAG00000007019	extracellular matrix protein 1 [Source:HGNC Symbol;Acc:3153]	extracellular matrix protein 1
CUFF.35725.1	COL5A2 (1 of 2)	ENSXMAG00000006619	collagen, type V, alpha 2 [Source:HGNC Symbol;Acc:2210]	collagen alpha-2 chain	CUFF.14128.1	EDN3 (2 of 2)	ENSXMAG00000013983	endothelin 3 [Source:HGNC Symbol;Acc:3178]	endothelin 3
CUFF.28248.1	COL5A2 (2 of 2)	ENSXMAG00000007999	collagen, type V, alpha 2 [Source:HGNC Symbol;Acc:2210]	collagen alpha-2 chain-like	CUFF.33683.1	EDNRB	ENSXMAG00000004509	endothelin receptor type B [Source:HGNC Symbol;Acc:3180]	endothelin b receptor-like
CUFF.9671.1	COL5A3 (1 of 2)	ENSXMAG00000017753	collagen, type V, alpha 3 [Source:HGNC Symbol;Acc:14864]	collagen alpha-1 chain-like	CUFF.32680.1	EEF1D (1 of 2)	ENSXMAG00000016992	eukaryotic translation elongation factor 1 delta (guanine nucleotide exchange protein) [Source:HGNC Symbol;Acc:3211]	elongation factor 1-delta
CUFF.7861.1	COL6A1	ENSXMAG00000011666	collagen, type VI, alpha 1 [Source:HGNC Symbol;Acc:2211]	collagen alpha-1 chain	CUFF.5829.1	EFHA1	ENSXMAG00000018701	EF-hand domain family, member A1 [Source:HGNC Symbol;Acc:31830]	ef-hand domain-containing family member a1
CUFF.7857.1	COL6A1	ENSXMAG00000011666	collagen, type VI, alpha 1 [Source:HGNC Symbol;Acc:2211]	collagen alpha-1 chain	CUFF.13401.1	EFHA2 (2 of 2)	ENSXMAG00000017425	EF-hand domain family, member A2 [Source:HGNC Symbol;Acc:27820]	ef-hand domain-containing family member a2-like
CUFF.7862.1	COL6A2 (2 of 2)	ENSXMAG00000011687	collagen, type VI, alpha 2 [Source:HGNC Symbol;Acc:2212]	collagen alpha-2 chain-like	CUFF.16764.1	EFNA1 (1 of 2)	ENSXMAG00000007271	ephrin-A1 [Source:HGNC Symbol;Acc:3221]	ephrin-a1 precursor
CUFF.2750.1	COL6A3	ENSXMAG00000013992	collagen, type VI, alpha 3 [Source:HGNC Symbol;Acc:2213]	collagen alpha-3 chain	CUFF.2842.1	EFNA2 (1 of 2)	ENSXMAG00000005617	ephrin-A2 [Source:HGNC Symbol;Acc:3222]	#N/A
CUFF.2718.1	COL6A3	ENSXMAG00000013992	collagen, type VI, alpha 3 [Source:HGNC Symbol;Acc:2213]	collagen alpha-3 chain	CUFF.40909.1	EFNA5 (1 of 2)	ENSXMAG00000015959	ephrin-A5 [Source:HGNC Symbol;Acc:3225]	ephrin-a5
CUFF.32822.1	COL7A1	ENSXMAG00000001704	collagen, type VII, alpha 1 [Source:HGNC Symbol;Acc:2214]	collagen alpha-1 chain-like	CUFF.32585.1	EGFR (1 of 2)	ENSXMAG00000016482	epidermal growth factor receptor [Source:HGNC Symbol;Acc:3236]	epidermal growth factor receptor
CUFF.32828.1	COL7A1	ENSXMAG00000001704	collagen, type VII, alpha 1 [Source:HGNC Symbol;Acc:2214]	collagen alpha-1 chain-like	CUFF.32593.1	EGFR (1 of 2)	ENSXMAG00000016482	epidermal growth factor receptor [Source:HGNC Symbol;Acc:3236]	epidermal growth factor receptor
CUFF.36559.1	COMMD4	ENSXMAG00000015911	COMM domain containing 4 [Source:HGNC Symbol;Acc:26027]	comm domain-containing protein 4	CUFF.40162.1	EGR1	ENSXMAG00000008996	early growth response 1 [Source:HGNC Symbol;Acc:3238]	early growth response protein 1
CUFF.22883.1	COPB1	ENSXMAG00000007010	coatomer protein complex, subunit beta 1 [Source:HGNC Symbol;Acc:2231]	coatomer subunit beta	CUFF.17793.1	EGR3	ENSXMAG00000001144	early growth response 3 [Source:HGNC Symbol;Acc:3240]	early growth response partial
CUFF.31702.1	COPE	ENSXMAG00000018730	coatomer protein complex, subunit epsilon [Source:HGNC Symbol;Acc:2234]	coatomer subunit epsilon	CUFF.22304.1	EHBP1L1 (2 of 2)	ENSXMAG00000000367	EH domain binding protein 1-like 1 [Source:HGNC Symbol;Acc:30682]	eh domain-binding protein 1-like protein 1-like
CUFF.29135.1	COPS6	ENSXMAG00000016310	COP9 constitutive photomorphogenic homolog subunit 6 (Arabidopsis) [Source:HGNC Symbol;Acc:21749]	cop9 signalosome complex subunit 6	CUFF.40406.1	EIF2AK2 (2 of 2)	ENSXMAG00000006536	eukaryotic translation initiation factor 2-alpha kinase 2 [Source:HGNC Symbol;Acc:9437]	interferon- double-stranded rna-activated protein kinase-like
CUFF.9374.1	COPZ2	ENSXMAG00000003541	coatomer protein complex, subunit zeta 2 [Source:HGNC Symbol;Acc:19356]	coatomer subunit zeta-1	CUFF.19276.1	EIF2B1	ENSXMAG00000011783	eukaryotic translation initiation factor 2B, subunit 1 alpha, 26kDa [Source:HGNC Symbol;Acc:3257]	#N/A
CUFF.14924.1	CORO1C (2 of 2)	ENSXMAG00000001198	coronin, actin binding protein, 1C [Source:HGNC Symbol;Acc:2254]	actin binding 1c	CUFF.11810.1	EIF2C3	ENSXMAG00000007141	eukaryotic translation initiation factor 2C, 3 [Source:HGNC Symbol;Acc:18421]	protein argonaute-3
CUFF.31814.1	COX15	ENSXMAG00000013440	cytochrome c oxidase assembly homolog 15 (yeast) [Source:HGNC Symbol;Acc:2263]	cox15 cytochrome c oxidase assembly protein	CUFF.8556.1	EIF2C4	ENSXMAG00000016657	eukaryotic translation initiation factor 2C, 4 [Source:HGNC Symbol;Acc:18424]	protein argonaute-4
CUFF.36194.1	CPA3	ENSXMAG00000009168	carboxypeptidase A3 (mast cell) [Source:HGNC Symbol;Acc:2298]	carboxypeptidase b	CUFF.25277.1	EIF3M	ENSXMAG00000014190	eukaryotic translation initiation factor 3, subunit M [Source:HGNC Symbol;Acc:24460]	eukaryotic translation initiation factor 3 subunit m
CUFF.36196.1	CPA3	ENSXMAG00000009168	carboxypeptidase A3 (mast cell) [Source:HGNC Symbol;Acc:2298]	carboxypeptidase b	CUFF.28652.1	EIF4A2	ENSXMAG00000004590	eukaryotic translation initiation factor 4A2 [Source:HGNC Symbol;Acc:3284]	eukaryotic initiation factor 4a-ii
CUFF.36301.1	CPA6	ENSXMAG00000010115	carboxypeptidase A6 [Source:HGNC Symbol;Acc:17245]	carboxypeptidase a6	CUFF.29945.1	EIF4EBP2	ENSXMAG00000003157	eukaryotic translation initiation factor 4E binding protein 2 [Source:HGNC Symbol;Acc:3289]	eukaryotic translation initiation factor 4e-binding protein 2
CUFF.16186.1	CPE	ENSXMAG00000007857	carboxypeptidase E [Source:HGNC Symbol;Acc:2303]	carboxypeptidase e-like	CUFF.2360.1	EIF4EBP3	ENSXMAG00000000248	eukaryotic translation initiation factor 4E binding protein 3 [Source:HGNC Symbol;Acc:3290]	eukaryotic translation initiation factor 4e-binding protein 3-like
CUFF.16190.1	CPE	ENSXMAG00000007857	carboxypeptidase E [Source:HGNC Symbol;Acc:2303]	carboxypeptidase e	CUFF.39880.1	ELANE	ENSXMAG00000012492	elastase, neutrophil expressed [Source:HGNC Symbol;Acc:3309]	complement factor d precursor
CUFF.5931.1	CPN1	ENSXMAG00000018009	carboxypeptidase N, polypeptide 1 [Source:HGNC Symbol;Acc:2312]	carboxypeptidase n catalytic chain	CUFF.11862.1	ELK4	ENSXMAG00000000661	ELK4, ETS-domain protein (SRF accessory protein 1) [Source:HGNC Symbol;Acc:3326]	#N/A
CUFF.27166.1	CPSF2	ENSXMAG00000017048	cleavage and polyadenylation specific factor 2, 100kDa [Source:HGNC Symbol;Acc:2325]	cleavage and polyadenylation specificity factor subunit 2	CUFF.35578.1	ELL3 (1 of 2)	ENSXMAG00000002826	elongation factor RNA polymerase II-like 3 [Source:HGNC Symbol;Acc:23113]	rna polymerase ii elongation factor ell-like
CUFF.17288.1	CPSF4	ENSXMAG00000003637	cleavage and polyadenylation specific factor 4, 30kDa [Source:HGNC Symbol;Acc:2327]	cleavage and polyadenylation specific factor 30kda	CUFF.39257.1	ELOVL1 (2 of 2)	ENSXMAG00000015983	ELOVL fatty acid elongase 1 [Source:HGNC Symbol;Acc:14418]	elongation of very long chain fatty acids protein 1-like
CUFF.22934.1	CPSF7	ENSXMAG00000007266	cleavage and polyadenylation specific factor 7, 59kDa [Source:HGNC Symbol;Acc:30098]	cleavage and polyadenylation specificity factor subunit 7 isoform 1	CUFF.8987.1	ELOVL3 (1 of 2)	ENSXMAG00000016034	ELOVL fatty acid elongase 3 [Source:HGNC Symbol;Acc:18047]	elongation of very long chain fatty acids protein 6-like
CUFF.4398.1	CPT2	ENSXMAG00000006291	carnitine palmitoyltransferase 2 [Source:HGNC Symbol;Acc:2330]	carnitine palmitoyltransferase 2	CUFF.18826.1	EML3	ENSXMAG00000007896	echinoderm microtubule associated protein like 3 [Source:HGNC Symbol;Acc:26666]	echinoderm microtubule-associated 4
CUFF.12712.1	CPXM1 (2 of 2)	ENSXMAG00000014607	carboxypeptidase X (M14 family), member 1 [Source:HGNC Symbol;Acc:15771]	probable carboxypeptidase x1-like	CUFF.13448.1	EMP1 (2 of 2)	ENSXMAG00000006233	epithelial membrane protein 1 [Source:HGNC Symbol;Acc:3333]	epithelial membrane protein 2-like
CUFF.37430.1	CPZ (2 of 2)	ENSXMAG00000005506	carboxypeptidase Z [Source:HGNC Symbol;Acc:2333]	carboxypeptidase z	CUFF.17093.1	EMP3 (2 of 2)	ENSXMAG00000016677	epithelial membrane protein 3 [Source:HGNC Symbol;Acc:3335]	epithelial membrane protein 3
CUFF.23042.1	CRABP1 (1 of 2)	ENSXMAG00000000026	cellular retinoic acid binding protein 1 [Source:HGNC Symbol;Acc:2338]	cellular retinoic acid-binding protein 1	CUFF.11883.1	ENDOU (2 of 2)	ENSXMAG00000018467	endonuclease, polyU-specific [Source:HGNC Symbol;Acc:14369]	#N/A
CUFF.6301.1	CRABP1 (2 of 2)	ENSXMAG00000002217	cellular retinoic acid binding protein 1 [Source:HGNC Symbol;Acc:2338]	cellular retinoic acid-binding protein 1	CUFF.27232.1	ENPP1	ENSXMAG00000017408	ectonucleotide pyrophosphatase/phosphodiesterase 1 [Source:HGNC Symbol;Acc:3356]	ectonucleotide pyrophosphatase phosphodiesterase family member 1
CUFF.12602.1	CREB3L1	ENSXMAG00000004363	cAMP responsive element binding protein 3-like 1 [Source:HGNC Symbol;Acc:18856]	cyclic amp-responsive element-binding protein 3-like protein 1	CUFF.14716.1	ENPP4	ENSXMAG00000007831	ectonucleotide pyrophosphatase/phosphodiesterase 4 (putative) [Source:HGNC Symbol;Acc:3359]	ectonucleotide pyrophosphatase phosphodiesterase family member 4 precursor
CUFF.37290.1	CRELD2	ENSXMAG00000004593	cysteine-rich with EGF-like domains 2 [Source:HGNC Symbol;Acc:28150]	cysteine-rich with egf-like domain protein 2-like	CUFF.6579.1	ENPP6	ENSXMAG00000014794	ectonucleotide pyrophosphatase/phosphodiesterase 6 [Source:HGNC Symbol;Acc:23409]	ectonucleotide pyrophosphatase phosphodiesterase family member 6
CUFF.36253.1	CRH	ENSXMAG00000020158	corticotropin releasing hormone [Source:HGNC Symbol;Acc:2355]	corticotropin-releasing factor	CUFF.7466.1	ENTPD2 (2 of 2)	ENSXMAG00000003065	ectonucleoside triphosphate diphosphohydrolase 2 [Source:HGNC Symbol;Acc:3364]	ectonucleoside triphosphate diphosphohydrolase 2
CUFF.40929.1	CRHBP (2 of 2)	ENSXMAG00000016619	corticotropin releasing hormone binding protein [Source:HGNC Symbol;Acc:2356]	corticotropin releasing hormone binding protein	CUFF.6662.1	EPAS1	ENSXMAG00000004970	endothelial PAS domain protein 1 [Source:HGNC Symbol;Acc:3374]	endothelial pas domain-containing protein 1
CUFF.37035.1	CRTAP	ENSXMAG00000003153	cartilage associated protein [Source:HGNC Symbol;Acc:2379]	cartilage-associated protein precursor	CUFF.13890.1	EPB42 (1 of 3)	ENSXMAG00000009135	erythrocyte membrane protein band 4.2 [Source:HGNC Symbol;Acc:3381]	protein-glutamine gamma-glutamyltransferase 6
CUFF.32753.1	CSE1L	ENSXMAG00000001306	CSE1 chromosome segregation 1-like (yeast) [Source:HGNC Symbol;Acc:2431]	cse1 chromosome segregation 1-like	CUFF.13878.1	EPB42 (3 of 3)	ENSXMAG00000009124	erythrocyte membrane protein band 4.2 [Source:HGNC Symbol;Acc:3381]	protein-glutamine gamma-glutamyltransferase 6
CUFF.26277.1	CSNK2A1	ENSXMAG00000007844	casein kinase 2, alpha 1 polypeptide [Source:HGNC Symbol;Acc:2457]	casein kinase ii subunit alpha isoform 2	CUFF.377.1	EPB42 (3 of 3)	ENSXMAG00000009124	erythrocyte membrane protein band 4.2 [Source:HGNC Symbol;Acc:3381]	protein-glutamine gamma-glutamyltransferase e
CUFF.7618.1	CSPG4	ENSXMAG00000007305	chondroitin sulfate proteoglycan 4 [Source:HGNC Symbol;Acc:2466]	#N/A	CUFF.40590.1	EPCAM	ENSXMAG00000007455	epithelial cell adhesion molecule [Source:HGNC Symbol;Acc:11529]	epithelial cell adhesion molecule
CUFF.34443.1	CSRNP2	ENSXMAG00000012012	cysteine-serine-rich nuclear protein 2 [Source:HGNC Symbol;Acc:16006]	cysteine serine-rich nuclear protein 2	CUFF.25705.1	EPG5	ENSXMAG00000007443	ectopic P-granules autophagy protein 5 homolog (C. elegans) [Source:HGNC Symbol;Acc:29331]	ectopic p granules protein 5 homolog
CUFF.28892.1	CSRP1	ENSXMAG00000018035	cysteine and glycine-rich protein 1 [Source:HGNC Symbol;Acc:2469]	cysteine and glycine-rich protein 1	CUFF.37629.1	EPHA2 (2 of 2)	ENSXMAG00000012249	EPH receptor A2 [Source:HGNC Symbol;Acc:3386]	ephrin type-a receptor 2-like
CUFF.14133.1	CSTF1	ENSXMAG00000013986	cleavage stimulation factor, 3' pre-RNA, subunit 1, 50kDa [Source:HGNC Symbol;Acc:2483]	cleavage stimulation 3 pre- subunit 50kda	CUFF.5671.1	EPHA7 (1 of 2)	ENSXMAG00000011772	EPH receptor A7 [Source:HGNC Symbol;Acc:3390]	ephrin type-a receptor 7
CUFF.19594.1	CTHRC1	ENSXMAG00000004030	collagen triple helix repeat containing 1 [Source:HGNC Symbol;Acc:18831]	collagen triple helix repeat-containing protein 1-like	CUFF.12290.1	EPHX2	ENSXMAG00000006329	epoxide hydrolase 2, cytoplasmic [Source:HGNC Symbol;Acc:3402]	epoxide hydrolase cytoplasmic
CUFF.18299.1	CTNNBIP1	ENSXMAG00000011575	catenin, beta interacting protein 1 [Source:HGNC Symbol;Acc:16913]	beta-catenin-interacting protein 1	CUFF.20453.1	EPN2	ENSXMAG00000012394	epsin 2 [Source:HGNC Symbol;Acc:18639]	epsin 2
CUFF.8861.1	CTPS1	ENSXMAG00000012809	CTP synthase 1 [Source:HGNC Symbol;Acc:2519]	ctp synthase 1	CUFF.20501.1	EPS8L2	ENSXMAG00000003760	EPS8-like 2 [Source:HGNC Symbol;Acc:21296]	epidermal growth factor receptor kinase substrate 8-like protein 2-like
CUFF.13075.1	CTSF	ENSXMAG00000018942	cathepsin F [Source:HGNC Symbol;Acc:2531]	cathepsin f	CUFF.17254.1	ERAS	ENSXMAG00000015132	ES cell expressed Ras [Source:HGNC Symbol;Acc:5174]	v-ha-ras harvey rat sarcoma viral oncogene homolog
CUFF.7063.1	CTSK	ENSXMAG00000008976	cathepsin K [Source:HGNC Symbol;Acc:2536]	cathepsin k	CUFF.13946.1	ERBB2	ENSXMAG00000018390	v-erb-b2 erythroblastic leukemia viral oncogene homolog 2, neuro/glioblastoma derived oncogene homolog (avian) [Source:HGNC Symbol;Acc:3430]	receptor tyrosine-protein kinase erbb-2
CUFF.12978.1	CTU1	ENSXMAG00000002928	cytosolic thiouridylase subunit 1 homolog (S. pombe) [Source:HGNC Symbol;Acc:29590]	cytoplasmic trna 2-thiolation protein 1	CUFF.13958.1	ERBB2	ENSXMAG00000018390	v-erb-b2 erythroblastic leukemia viral oncogene homolog 2, neuro/glioblastoma derived oncogene homolog (avian) [Source:HGNC Symbol;Acc:3430]	v-erb-b2 erythroblastic leukemia viral oncogene homolog neuro glioblastoma derived oncogene homolog
CUFF.14009.1	CUL5 (2 of 2)	ENSXMAG00000004486	cullin 5 [Source:HGNC Symbol;Acc:2556]	cullin-5	CUFF.32865.1	ERBB3 (2 of 2)	ENSXMAG00000001930	v-erb-b2 erythroblastic leukemia viral oncogene homolog 3 (avian) [Source:HGNC Symbol;Acc:3431]	receptor tyrosine-protein kinase erbb-3 isoform 1 precursor
CUFF.29007.1	CXCR5	ENSXMAG00000007628	chemokine (C-X-C motif) receptor 5 [Source:HGNC Symbol;Acc:1060]	#N/A	CUFF.19814.1	ERC1 (2 of 2)	ENSXMAG00000005510	ELKS/RAB6-interacting/CAST family member 1 [Source:HGNC Symbol;Acc:17072]	#N/A
CUFF.2698.1	CXXC1 (1 of 2)	ENSXMAG00000013043	CXXC finger protein 1 [Source:HGNC Symbol;Acc:24343]	cpg-binding protein	CUFF.4310.1	ERRFI1 (1 of 2)	ENSXMAG00000000983	ERBB receptor feedback inhibitor 1 [Source:HGNC Symbol;Acc:18185]	erbb receptor feedback inhibitor 1
CUFF.21036.1	CYB561D1	ENSXMAG00000004716	cytochrome b-561 domain containing 1 [Source:HGNC Symbol;Acc:26804]	#N/A	CUFF.32289.1	ESPN	ENSXMAG00000018650	espin [Source:HGNC Symbol;Acc:13281]	espin-like
CUFF.15267.1	CYP19A1 (2 of 2)	ENSXMAG00000006782	cytochrome P450, family 19, subfamily A, polypeptide 1 [Source:HGNC Symbol;Acc:2594]	brain aromatase	CUFF.32290.1	ESPN	ENSXMAG00000018650	espin [Source:HGNC Symbol;Acc:13281]	espin
CUFF.38983.1	CYP1A2	ENSXMAG00000016761	cytochrome P450, family 1, subfamily A, polypeptide 2 [Source:HGNC Symbol;Acc:2596]	cytochrome p450 1a	CUFF.26701.1	ESR2	ENSXMAG00000006136	estrogen receptor 2 (ER beta) [Source:HGNC Symbol;Acc:3468]	estrogen receptor beta
CUFF.28299.1	CYP20A1	ENSXMAG00000008300	cytochrome P450, family 20, subfamily A, polypeptide 1 [Source:HGNC Symbol;Acc:20576]	cytochrome family subfamily polypeptide 1	CUFF.26703.1	ESR2	ENSXMAG00000006136	estrogen receptor 2 (ER beta) [Source:HGNC Symbol;Acc:3468]	estrogen receptor beta
CUFF.16149.1	CYP26B1	ENSXMAG00000000554	cytochrome P450, family 26, subfamily B, polypeptide 1 [Source:HGNC Symbol;Acc:20581]	cytochrome p450 26b1	CUFF.39050.1	ESRP2	ENSXMAG00000017366	epithelial splicing regulatory protein 2 [Source:HGNC Symbol;Acc:26152]	epithelial splicing regulatory protein 2-like
CUFF.5964.1	CYP27B1	ENSXMAG00000005176	cytochrome P450, family 27, subfamily B, polypeptide 1 [Source:HGNC Symbol;Acc:2606]	25-hydroxyvitamin d-1 alpha mitochondrial-like	CUFF.35069.1	ESYT2 (2 of 2)	ENSXMAG00000002363	extended synaptotagmin-like protein 2 [Source:HGNC Symbol;Acc:22211]	extended synaptotagmin-2-like
CUFF.5970.1	CYP27B1	ENSXMAG00000005176	cytochrome P450, family 27, subfamily B, polypeptide 1 [Source:HGNC Symbol;Acc:2606]	25-hydroxyvitamin d-1 alpha mitochondrial	CUFF.35756.1	ESYT3	ENSXMAG00000007359	extended synaptotagmin-like protein 3 [Source:HGNC Symbol;Acc:24295]	extended synaptotagmin-3
CUFF.16073.1	CYP8B1	ENSXMAG00000019819	cytochrome P450, family 8, subfamily B, polypeptide 1 [Source:HGNC Symbol;Acc:2653]	7-alpha-hydroxycholest-4-en-3-one 12-alpha-hydroxylase-like	CUFF.30645.1	ETNK1	ENSXMAG00000006571	ethanolamine kinase 1 [Source:HGNC Symbol;Acc:24649]	#N/A
CUFF.33955.1	DAAM2	ENSXMAG00000018547	dishevelled associated activator of morphogenesis 2 [Source:HGNC Symbol;Acc:18143]	disheveled-associated activator of morphogenesis 1 isoform 1	CUFF.30662.1	ETNK1	ENSXMAG00000006571	ethanolamine kinase 1 [Source:HGNC Symbol;Acc:24649]	ethanolamine kinase 1
CUFF.33990.1	DAAM2	ENSXMAG00000018547	dishevelled associated activator of morphogenesis 2 [Source:HGNC Symbol;Acc:18143]	dishevelled associated activator of morphogenesis 2	CUFF.41536.1	ETV4	ENSXMAG00000017902	ets variant 4 [Source:HGNC Symbol;Acc:3493]	ets variant 1
CUFF.36071.1	DAB2IP (1 of 2)	ENSXMAG00000018135	DAB2 interacting protein [Source:HGNC Symbol;Acc:17294]	disabled homolog 2-interacting protein	CUFF.20261.1	EVA1C	ENSXMAG00000017584	eva-1 homolog C (C. elegans) [Source:HGNC Symbol;Acc:13239]	protein fam176c
CUFF.11216.1	DACT1	ENSXMAG00000004918	dapper, antagonist of beta-catenin, homolog 1 (Xenopus laevis) [Source:HGNC Symbol;Acc:17748]	dapper homolog 1 isoform 1	CUFF.22364.1	EVI5	ENSXMAG00000003156	ecotropic viral integration site 5 [Source:HGNC Symbol;Acc:3501]	evi5-like
CUFF.18143.1	DACT3	ENSXMAG00000001008	dapper, antagonist of beta-catenin, homolog 3 (Xenopus laevis) [Source:HGNC Symbol;Acc:30745]	dapper homolog 1 isoform 2	CUFF.23805.1	EXOSC1	ENSXMAG00000012713	exosome component 1 [Source:HGNC Symbol;Acc:17286]	exosome complex component csl4
CUFF.13181.1	DAD1	ENSXMAG00000006087	defender against cell death 1 [Source:HGNC Symbol;Acc:2664]	dolichyl-diphosphooligosaccharide--protein glycosyltransferase subunit dad1	CUFF.38190.1	EZH1	ENSXMAG00000009130	enhancer of zeste homolog 1 (Drosophila) [Source:HGNC Symbol;Acc:3526]	enhancer of zeste homolog 1
CUFF.29786.1	DAG1 (2 of 2)	ENSXMAG00000015708	dystroglycan 1 (dystrophin-associated glycoprotein 1) [Source:HGNC Symbol;Acc:2666]	dystroglycan-like	CUFF.38157.1	EZH1	ENSXMAG00000009130	enhancer of zeste homolog 1 (Drosophila) [Source:HGNC Symbol;Acc:3526]	histone-lysine n-methyltransferase ezh1-like
CUFF.22912.1	DAGLA	ENSXMAG00000007236	diacylglycerol lipase, alpha [Source:HGNC Symbol;Acc:1165]	sn1-specific diacylglycerol lipase alpha	CUFF.27476.1	F11R	ENSXMAG00000012196	F11 receptor [Source:HGNC Symbol;Acc:14685]	junctional adhesion molecule a-like
CUFF.26877.1	DAP	ENSXMAG00000000816	death-associated protein [Source:HGNC Symbol;Acc:2672]	death-associated protein 1	CUFF.10082.1	F13A1 (1 of 2)	ENSXMAG00000001860	coagulation factor XIII, A1 polypeptide [Source:HGNC Symbol;Acc:3531]	partitioning defective 3 homolog
CUFF.37419.1	DARS2	ENSXMAG00000018529	aspartyl-tRNA synthetase 2, mitochondrial [Source:HGNC Symbol;Acc:25538]	aspartyl-trna synthetase mitochondrial	CUFF.24337.1	F13A1 (1 of 2)	ENSXMAG00000001860	coagulation factor XIII, A1 polypeptide [Source:HGNC Symbol;Acc:3531]	arf-gap domain and fg repeats-containing protein 1-like
CUFF.32009.1	DBN1	ENSXMAG00000015647	drebrin 1 [Source:HGNC Symbol;Acc:2695]	drebrin 1	CUFF.28441.1	F2RL1 (1 of 2)	ENSXMAG00000018920	coagulation factor II (thrombin) receptor-like 1 [Source:HGNC Symbol;Acc:3538]	proteinase-activated receptor 2-like
CUFF.32061.1	DBN1	ENSXMAG00000015647	drebrin 1 [Source:HGNC Symbol;Acc:2695]	drebrin-like	CUFF.28414.1	F2RL1 (2 of 2)	ENSXMAG00000018917	coagulation factor II (thrombin) receptor-like 1 [Source:HGNC Symbol;Acc:3538]	proteinase-activated receptor 2-like
CUFF.25095.1	DBNL (1 of 2)	ENSXMAG00000001885	drebrin-like [Source:HGNC Symbol;Acc:2696]	ubiquitin-conjugating enzyme e2 d4	CUFF.5298.1	F3 (1 of 2)	ENSXMAG00000002497	coagulation factor III (thromboplastin, tissue factor) [Source:HGNC Symbol;Acc:3541]	tissue factor-like
CUFF.38014.1	DCAF7	ENSXMAG00000008052	DDB1 and CUL4 associated factor 7 [Source:HGNC Symbol;Acc:30915]	ddb1- and cul4-associated factor 7	CUFF.5302.1	F3 (1 of 2)	ENSXMAG00000002497	coagulation factor III (thromboplastin, tissue factor) [Source:HGNC Symbol;Acc:3541]	#N/A
CUFF.30159.1	DCLRE1B	ENSXMAG00000010206	DNA cross-link repair 1B [Source:HGNC Symbol;Acc:17641]	5 exonuclease apollo-like	CUFF.38671.1	FA2H	ENSXMAG00000015262	fatty acid 2-hydroxylase [Source:HGNC Symbol;Acc:21197]	fatty acid 2-hydroxylase
CUFF.13758.1	DCN	ENSXMAG00000018606	decorin [Source:HGNC Symbol;Acc:2705]	#N/A	CUFF.3881.1	FAH (1 of 2)	ENSXMAG00000001743	fumarylacetoacetate hydrolase (fumarylacetoacetase) [Source:HGNC Symbol;Acc:3579]	fumarylacetoacetate hydrolase
CUFF.13801.1	DCN	ENSXMAG00000018606	decorin [Source:HGNC Symbol;Acc:2705]	decorin precursor	CUFF.2549.1	FAH (2 of 2)	ENSXMAG00000002718	fumarylacetoacetate hydrolase (fumarylacetoacetase) [Source:HGNC Symbol;Acc:3579]	fumarylacetoacetase
CUFF.8801.1	DCPS	ENSXMAG00000015796	decapping enzyme, scavenger [Source:HGNC Symbol;Acc:29812]	decapping scavenger	CUFF.35762.1	FAIM	ENSXMAG00000007375	Fas apoptotic inhibitory molecule [Source:HGNC Symbol;Acc:18703]	#N/A
CUFF.37797.1	DCTN2	ENSXMAG00000017906	dynactin 2 (p50) [Source:HGNC Symbol;Acc:2712]	dynactin subunit 2	CUFF.1590.1	FAM101A	ENSXMAG00000011724	family with sequence similarity 101, member A [Source:HGNC Symbol;Acc:27051]	protein fam101a-like
CUFF.22102.1	DCTN5	ENSXMAG00000001678	dynactin 5 (p25) [Source:HGNC Symbol;Acc:24594]	dynactin subunit 5	CUFF.23478.1	FAM102B (1 of 2)	ENSXMAG00000000553	family with sequence similarity 102, member B [Source:HGNC Symbol;Acc:27637]	family with sequence similarity member b
CUFF.35991.1	DCUN1D2 (1 of 2)	ENSXMAG00000011683	DCN1, defective in cullin neddylation 1, domain containing 2 (S. cerevisiae) [Source:HGNC Symbol;Acc:20328]	dcn1-like protein 2	CUFF.10328.1	FAM102B (2 of 2)	ENSXMAG00000008664	family with sequence similarity 102, member B [Source:HGNC Symbol;Acc:27637]	family with sequence similarity member b
CUFF.6452.1	DCXR	ENSXMAG00000014746	dicarbonyl/L-xylulose reductase [Source:HGNC Symbol;Acc:18985]	ras-related c3 botulinum toxin substrate 1 (rho small gtp binding protein rac1)	CUFF.29148.1	FAM107B	ENSXMAG00000004183	family with sequence similarity 107, member B [Source:HGNC Symbol;Acc:23726]	protein fam107b
CUFF.37800.1	DDIT3	ENSXMAG00000017918	DNA-damage-inducible transcript 3 [Source:HGNC Symbol;Acc:2726]	methionyl-trna cytoplasmic	CUFF.17857.1	FAM108B1	ENSXMAG00000001288	family with sequence similarity 108, member B1 [Source:HGNC Symbol;Acc:24278]	family with sequence similarity member b1
CUFF.33827.1	DDO	ENSXMAG00000015274	D-aspartate oxidase [Source:HGNC Symbol;Acc:2727]	d-aspartate oxidase	CUFF.13824.1	FAM110A (2 of 2)	ENSXMAG00000019970	family with sequence similarity 110, member A [Source:HGNC Symbol;Acc:16188]	protein fam110a-like
CUFF.22600.1	DDOST	ENSXMAG00000012411	dolichyl-diphosphooligosaccharide--protein glycosyltransferase [Source:HGNC Symbol;Acc:2728]	dolichyl-diphosphooligosaccharide-protein glycosyltransferase	CUFF.26869.1	FAM123A	ENSXMAG00000000702	family with sequence similarity 123A [Source:HGNC Symbol;Acc:26360]	apc membrane recruitment protein 2
CUFF.39800.1	DDR2 (1 of 2)	ENSXMAG00000011693	discoidin domain receptor tyrosine kinase 2 [Source:HGNC Symbol;Acc:2731]	discoidin domain-containing receptor 2	CUFF.37448.1	FAM129A (2 of 2)	ENSXMAG00000018735	family with sequence similarity 129, member A [Source:HGNC Symbol;Acc:16784]	family with sequence similarity member a
CUFF.32256.1	DDX1	ENSXMAG00000004555	DEAD (Asp-Glu-Ala-Asp) box helicase 1 [Source:HGNC Symbol;Acc:2734]	atp-dependent rna helicase ddx1	CUFF.10621.1	FAM129B (2 of 2)	ENSXMAG00000010587	family with sequence similarity 129, member B [Source:HGNC Symbol;Acc:25282]	family with sequence similarity member b
CUFF.5685.1	DDX10	ENSXMAG00000016515	DEAD (Asp-Glu-Ala-Asp) box polypeptide 10 [Source:HGNC Symbol;Acc:2735]	probable atp-dependent rna helicase ddx10	CUFF.34500.1	FAM132A	ENSXMAG00000012587	family with sequence similarity 132, member A [Source:HGNC Symbol;Acc:32308]	protein fam132a
CUFF.36164.1	DDX19A	ENSXMAG00000018853	DEAD (Asp-Glu-Ala-Asp) box polypeptide 19A [Source:HGNC Symbol;Acc:25628]	dead (asp-glu-ala-as) box polypeptide 19a	CUFF.16294.1	FAM160A1 (1 of 2)	ENSXMAG00000008086	family with sequence similarity 160, member A1 [Source:HGNC Symbol;Acc:34237]	protein fam160a1-like
CUFF.27839.1	DDX39A (1 of 2)	ENSXMAG00000008939	DEAD (Asp-Glu-Ala-Asp) box polypeptide 39A [Source:HGNC Symbol;Acc:17821]	atp-dependent rna helicase ddx39	CUFF.31262.1	FAM160B2	ENSXMAG00000012797	family with sequence similarity 160, member B2 [Source:HGNC Symbol;Acc:16492]	#N/A
CUFF.36891.1	DDX39A (2 of 2)	ENSXMAG00000006547	DEAD (Asp-Glu-Ala-Asp) box polypeptide 39A [Source:HGNC Symbol;Acc:17821]	atp-dependent rna helicase ddx39	CUFF.29862.1	FAM178A	ENSXMAG00000002647	family with sequence similarity 178, member A [Source:HGNC Symbol;Acc:17814]	family with sequence similarity member a
CUFF.9695.1	DEF6	ENSXMAG00000010474	differentially expressed in FDCP 6 homolog (mouse) [Source:HGNC Symbol;Acc:2760]	hypothetical protein BRAFLDRAFT_124569 [Branchiostoma floridae]	CUFF.40780.1	FAM190A	ENSXMAG00000015341	family with sequence similarity 190, member A [Source:HGNC Symbol;Acc:29349]	protein fam190a
CUFF.3720.1	DENND2A (1 of 2)	ENSXMAG00000019074	DENN/MADD domain containing 2A [Source:HGNC Symbol;Acc:22212]	denn domain-containing protein 2a	CUFF.32028.1	FAM43A	ENSXMAG00000005534	family with sequence similarity 43, member A [Source:HGNC Symbol;Acc:26888]	protein fam43a
CUFF.38609.1	DENND3 (2 of 2)	ENSXMAG00000015472	DENN/MADD domain containing 3 [Source:HGNC Symbol;Acc:29134]	#N/A	CUFF.14170.1	FAM60A	ENSXMAG00000009068	family with sequence similarity 60, member A [Source:HGNC Symbol;Acc:30702]	family with sequence similarity member a
CUFF.19540.1	DENND4A (1 of 2)	ENSXMAG00000010376	DENN/MADD domain containing 4A [Source:HGNC Symbol;Acc:24321]	c-myc promoter-binding protein	CUFF.25213.1	FAM70A	ENSXMAG00000013672	family with sequence similarity 70, member A [Source:HGNC Symbol;Acc:26086]	#N/A
CUFF.19531.1	DENND4A (1 of 2)	ENSXMAG00000010376	DENN/MADD domain containing 4A [Source:HGNC Symbol;Acc:24321]	c-myc promoter-binding protein	CUFF.26804.1	FAM70B (2 of 2)	ENSXMAG00000010897	family with sequence similarity 70, member B [Source:HGNC Symbol;Acc:28297]	family with sequence similarity member b
CUFF.19532.1	DENND4A (1 of 2)	ENSXMAG00000010376	DENN/MADD domain containing 4A [Source:HGNC Symbol;Acc:24321]	c-myc promoter-binding protein isoform 2	CUFF.11589.1	FAM83B (1 of 2)	ENSXMAG00000010212	family with sequence similarity 83, member B [Source:HGNC Symbol;Acc:21357]	protein fam83b-like
CUFF.4235.1	DENND6B	ENSXMAG00000015257	DENN/MADD domain containing 6B [Source:HGNC Symbol;Acc:32690]	family with sequence similarity member b	CUFF.15804.1	FAM83F	ENSXMAG00000010041	family with sequence similarity 83, member F [Source:HGNC Symbol;Acc:25148]	protein fam83f-like
CUFF.28508.1	DENR	ENSXMAG00000019247	density-regulated protein [Source:HGNC Symbol;Acc:2769]	density-regulated protein	CUFF.5114.1	FAM83G	ENSXMAG00000012486	family with sequence similarity 83, member G [Source:HGNC Symbol;Acc:32554]	protein fam83g
CUFF.18952.1	DESI2	ENSXMAG00000012840	desumoylating isopeptidase 2 [Source:HGNC Symbol;Acc:24264]	desumoylating isopeptidase 2	CUFF.5085.1	FAM83G	ENSXMAG00000012486	family with sequence similarity 83, member G [Source:HGNC Symbol;Acc:32554]	#N/A
CUFF.16693.1	DEXI	ENSXMAG00000020103	Dexi homolog (mouse) [Source:HGNC Symbol;Acc:13267]	dexamethasone-induced protein	CUFF.40666.1	FAM83H (1 of 2)	ENSXMAG00000008154	family with sequence similarity 83, member H [Source:HGNC Symbol;Acc:24797]	protein fam83h-like
CUFF.20215.1	DHX15 (1 of 2)	ENSXMAG00000005714	DEAH (Asp-Glu-Ala-His) box polypeptide 15 [Source:HGNC Symbol;Acc:2738]	deah (asp-glu-ala-his) box polypeptide 15	CUFF.37115.1	FAM83H (2 of 2)	ENSXMAG00000003383	family with sequence similarity 83, member H [Source:HGNC Symbol;Acc:24797]	protein fam83h
CUFF.34834.1	DHX29	ENSXMAG00000004847	DEAH (Asp-Glu-Ala-His) box polypeptide 29 [Source:HGNC Symbol;Acc:15815]	atp-dependent rna helicase dhx29	CUFF.29437.1	FAM86B2	ENSXMAG00000013132	family with sequence similarity 86, member B2 [Source:HGNC Symbol;Acc:32222]	#N/A
CUFF.9546.1	DHX30	ENSXMAG00000016336	DEAH (Asp-Glu-Ala-His) box polypeptide 30 [Source:HGNC Symbol;Acc:16716]	deah (asp-glu-ala-his) box polypeptide 30	CUFF.3617.1	FAM86B2	ENSXMAG00000013132	family with sequence similarity 86, member B2 [Source:HGNC Symbol;Acc:32222]	#N/A
CUFF.36491.1	DIO2	ENSXMAG00000015608	deiodinase, iodothyronine, type II [Source:HGNC Symbol;Acc:2884]	type ii iodothyronine deiodinase	CUFF.11980.1	FASN	ENSXMAG00000014598	fatty acid synthase [Source:HGNC Symbol;Acc:3594]	fatty acid synthase
CUFF.40441.1	DISC1	ENSXMAG00000006747	disrupted in schizophrenia 1 [Source:HGNC Symbol;Acc:2888]	disrupted in schizophrenia 1 protein	CUFF.11936.1	FASN	ENSXMAG00000014598	fatty acid synthase [Source:HGNC Symbol;Acc:3594]	fatty acid synthase
CUFF.11215.1	DKC1	ENSXMAG00000004919	dyskeratosis congenita 1, dyskerin [Source:HGNC Symbol;Acc:2890]	h aca ribonucleoprotein complex subunit 4	CUFF.17573.1	FAT2	ENSXMAG00000019238	FAT tumor suppressor homolog 2 (Drosophila) [Source:HGNC Symbol;Acc:3596]	#N/A
CUFF.36684.1	DKK2	ENSXMAG00000010254	dickkopf 2 homolog (Xenopus laevis) [Source:HGNC Symbol;Acc:2892]	dickkopf-related protein 2	CUFF.17577.1	FAT2	ENSXMAG00000019238	FAT tumor suppressor homolog 2 (Drosophila) [Source:HGNC Symbol;Acc:3596]	protocadherin fat 2
CUFF.38670.1	DKK3 (2 of 2)	ENSXMAG00000015546	dickkopf 3 homolog (Xenopus laevis) [Source:HGNC Symbol;Acc:2893]	dickkopf-related protein 3 precursor	CUFF.19926.1	FBLIM1	ENSXMAG00000016755	filamin binding LIM protein 1 [Source:HGNC Symbol;Acc:24686]	filamin-binding lim protein 1
CUFF.30005.1	DLG5 (1 of 2)	ENSXMAG00000003201	discs, large homolog 5 (Drosophila) [Source:HGNC Symbol;Acc:2904]	#N/A	CUFF.5024.1	FBXL6	ENSXMAG00000002149	F-box and leucine-rich repeat protein 6 [Source:HGNC Symbol;Acc:13603]	epiplakin- partial
CUFF.33765.1	DLX1	ENSXMAG00000005114	distal-less homeobox 1 [Source:HGNC Symbol;Acc:2914]	distal-less homeobox 1	CUFF.38423.1	FBXO21	ENSXMAG00000002436	F-box protein 21 [Source:HGNC Symbol;Acc:13592]	zgc:158463 protein
CUFF.33732.1	DLX2	ENSXMAG00000005118	distal-less homeobox 2 [Source:HGNC Symbol;Acc:2915]	dlx2a protein	CUFF.9953.1	FBXO33	ENSXMAG00000012238	F-box protein 33 [Source:HGNC Symbol;Acc:19833]	f-box only protein 33-like
CUFF.11974.1	DLX3 (1 of 2)	ENSXMAG00000014973	distal-less homeobox 3 [Source:HGNC Symbol;Acc:2916]	distal-less homeobox 3	CUFF.9934.1	FBXO33	ENSXMAG00000012238	F-box protein 33 [Source:HGNC Symbol;Acc:19833]	f-box protein 33
CUFF.11979.1	DLX4 (1 of 2)	ENSXMAG00000014980	distal-less homeobox 4 [Source:HGNC Symbol;Acc:2917]	dlx6 protein	CUFF.11567.1	FBXO9	ENSXMAG00000010262	F-box protein 9 [Source:HGNC Symbol;Acc:13588]	f-box protein 9
CUFF.27933.1	DLX5	ENSXMAG00000000778	distal-less homeobox 5 [Source:HGNC Symbol;Acc:2918]	homeobox protein dlx-5	CUFF.32532.1	FCER1G	ENSXMAG00000011581	Fc fragment of IgE, high affinity I, receptor for; gamma polypeptide [Source:HGNC Symbol;Acc:3611]	high affinity immunoglobulin epsilon receptor subunit gamma precursor
CUFF.27934.1	DLX6	ENSXMAG00000000771	distal-less homeobox 6 [Source:HGNC Symbol;Acc:2919]	distal-less homeobox 6	CUFF.17669.1	FCHO2	ENSXMAG00000005481	FCH domain only 2 [Source:HGNC Symbol;Acc:25180]	fch domain only protein 2
CUFF.35616.1	DNAJA4	ENSXMAG00000003323	DnaJ (Hsp40) homolog, subfamily A, member 4 [Source:HGNC Symbol;Acc:14885]	dnaj homolog subfamily a member 4	CUFF.32194.1	FDFT1	ENSXMAG00000003786	farnesyl-diphosphate farnesyltransferase 1 [Source:HGNC Symbol;Acc:3629]	squalene synthase
CUFF.3962.1	DNAJB11	ENSXMAG00000010342	DnaJ (Hsp40) homolog, subfamily B, member 11 [Source:HGNC Symbol;Acc:14889]	subfamily member 11	CUFF.40760.1	FEM1C	ENSXMAG00000015297	fem-1 homolog c (C. elegans) [Source:HGNC Symbol;Acc:16933]	protein fem-1 homolog c
CUFF.29585.1	DNAJC11 (2 of 2)	ENSXMAG00000016178	DnaJ (Hsp40) homolog, subfamily C, member 11 [Source:HGNC Symbol;Acc:25570]	subfamily member 11	CUFF.23397.1	FER1L6	ENSXMAG00000005129	fer-1-like 6 (C. elegans) [Source:HGNC Symbol;Acc:28065]	fer-1-like protein 6-like
CUFF.22547.1	DNAJC18	ENSXMAG00000011151	DnaJ (Hsp40) homolog, subfamily C, member 18 [Source:HGNC Symbol;Acc:28429]	dnaj homolog subfamily c member 18	CUFF.39434.1	FGD4 (1 of 2)	ENSXMAG00000005540	FYVE, RhoGEF and PH domain containing 4 [Source:HGNC Symbol;Acc:19125]	and ph domain-containing protein 4 isoform 2
CUFF.30582.1	DNAJC2	ENSXMAG00000006390	DnaJ (Hsp40) homolog, subfamily C, member 2 [Source:HGNC Symbol;Acc:13192]	dnaj homolog subfamily c member 2-like	CUFF.39438.1	FGD4 (1 of 2)	ENSXMAG00000005540	FYVE, RhoGEF and PH domain containing 4 [Source:HGNC Symbol;Acc:19125]	#N/A
CUFF.8824.1	DNAJC25	ENSXMAG00000001633	DnaJ (Hsp40) homolog, subfamily C , member 25 [Source:HGNC Symbol;Acc:34187]	dnaj homolog subfamily c member 25-like	CUFF.38803.1	FGD6 (2 of 2)	ENSXMAG00000016684	FYVE, RhoGEF and PH domain containing 6 [Source:HGNC Symbol;Acc:21740]	and ph domain-containing protein 6
CUFF.33751.1	DNAJC3	ENSXMAG00000004627	DnaJ (Hsp40) homolog, subfamily C, member 3 [Source:HGNC Symbol;Acc:9439]	subfamily member 3	CUFF.40083.1	FGF18	ENSXMAG00000008345	fibroblast growth factor 18 [Source:HGNC Symbol;Acc:3674]	fibroblast growth factor 18
CUFF.21417.1	DNAJC5G (1 of 2)	ENSXMAG00000005460	DnaJ (Hsp40) homolog, subfamily C, member 5 gamma [Source:HGNC Symbol;Acc:24844]	cysteine string	CUFF.28394.1	FGF2	ENSXMAG00000018373	fibroblast growth factor 2 (basic) [Source:HGNC Symbol;Acc:3676]	#N/A
CUFF.26205.1	DNM1 (1 of 3)	ENSXMAG00000005602	dynamin 1 [Source:HGNC Symbol;Acc:2972]	dynamin isoform cra_a	CUFF.5311.1	FGFR2	ENSXMAG00000009512	fibroblast growth factor receptor 2 [Source:HGNC Symbol;Acc:3689]	fibroblast growth factor receptor 2 isoform 1 precursor
CUFF.26207.1	DNM1 (1 of 3)	ENSXMAG00000005602	dynamin 1 [Source:HGNC Symbol;Acc:2972]	dynamin 1	CUFF.30694.1	FGFRL1 (1 of 2)	ENSXMAG00000013536	fibroblast growth factor receptor-like 1 [Source:HGNC Symbol;Acc:3693]	fibroblast growth factor receptor-like 1-like
CUFF.26206.1	DNM1 (1 of 3)	ENSXMAG00000005602	dynamin 1 [Source:HGNC Symbol;Acc:2972]	#N/A	CUFF.21296.1	FHL3 (1 of 2)	ENSXMAG00000013212	four and a half LIM domains 3 [Source:HGNC Symbol;Acc:3704]	four and a half lim domains protein 3
CUFF.22433.1	DNM1L (1 of 3)	ENSXMAG00000011022	dynamin 1-like [Source:HGNC Symbol;Acc:2973]	#N/A	CUFF.10964.1	FHOD1	ENSXMAG00000011977	formin homology 2 domain containing 1 [Source:HGNC Symbol;Acc:17905]	formin homology 2 domain containing 1
CUFF.29411.1	DNMT3B	ENSXMAG00000009115	DNA (cytosine-5-)-methyltransferase 3 beta [Source:HGNC Symbol;Acc:2979]	dna (cytosine-5)-methyltransferase 3b	CUFF.33379.1	FIBP	ENSXMAG00000013152	fibroblast growth factor (acidic) intracellular binding protein [Source:HGNC Symbol;Acc:3705]	fibroblast growth factor intracellular binding protein
CUFF.36374.1	DPF3 (2 of 2)	ENSXMAG00000014424	D4, zinc and double PHD fingers, family 3 [Source:HGNC Symbol;Acc:17427]	zinc finger protein dpf3	CUFF.19037.1	FILIP1L	ENSXMAG00000009955	filamin A interacting protein 1-like [Source:HGNC Symbol;Acc:24589]	filamin a-interacting protein 1-like
CUFF.38503.1	DPM3	ENSXMAG00000020287	dolichyl-phosphate mannosyltransferase polypeptide 3 [Source:HGNC Symbol;Acc:3007]	dolichol-phosphate mannosyltransferase subunit 3	CUFF.17796.1	FKBP10 (1 of 2)	ENSXMAG00000010187	FK506 binding protein 10, 65 kDa [Source:HGNC Symbol;Acc:18169]	#N/A
CUFF.22239.1	DPP3	ENSXMAG00000000342	dipeptidyl-peptidase 3 [Source:HGNC Symbol;Acc:3008]	dipeptidyl-peptidase 3	CUFF.34775.1	FLCN	ENSXMAG00000012094	folliculin [Source:HGNC Symbol;Acc:27310]	folliculin
CUFF.13153.1	DPP9 (1 of 2)	ENSXMAG00000013914	dipeptidyl-peptidase 9 [Source:HGNC Symbol;Acc:18648]	dipeptidyl peptidase 8	CUFF.12096.1	FLNB	ENSXMAG00000007687	filamin B, beta [Source:HGNC Symbol;Acc:3755]	filamin-b isoform 4
CUFF.33182.1	DPYSL2 (1 of 2)	ENSXMAG00000001812	dihydropyrimidinase-like 2 [Source:HGNC Symbol;Acc:3014]	dihydropyrimidinase-like 2	CUFF.12085.1	FLNB	ENSXMAG00000007687	filamin B, beta [Source:HGNC Symbol;Acc:3755]	filamin-b isoform 3
CUFF.17365.1	DPYSL3	ENSXMAG00000012409	dihydropyrimidinase-like 3 [Source:HGNC Symbol;Acc:3015]	dihydropyrimidinase-related protein 3 isoform 2	CUFF.31242.1	FLOT2 (1 of 2)	ENSXMAG00000005466	flotillin 2 [Source:HGNC Symbol;Acc:3758]	flotillin 2
CUFF.11688.1	DRAXIN	ENSXMAG00000006235	dorsal inhibitory axon guidance protein [Source:HGNC Symbol;Acc:25054]	c1orf187 precursor	CUFF.11729.1	FLOT2 (2 of 2)	ENSXMAG00000006956	flotillin 2 [Source:HGNC Symbol;Acc:3758]	flotillin 2
CUFF.11398.1	DRG1	ENSXMAG00000004305	developmentally regulated GTP binding protein 1 [Source:HGNC Symbol;Acc:3029]	developmentally regulated gtp binding protein 1	CUFF.21966.1	FMN1 (2 of 2)	ENSXMAG00000006882	formin 1 [Source:HGNC Symbol;Acc:3768]	formin-1-like isoform 2
CUFF.1091.1	DSE	ENSXMAG00000009005	dermatan sulfate epimerase [Source:HGNC Symbol;Acc:21144]	dermatan-sulfate epimerase	CUFF.41430.1	FMNL1 (2 of 2)	ENSXMAG00000016886	formin-like 1 [Source:HGNC Symbol;Acc:1212]	formin-like protein 3-like
CUFF.6203.1	DSEL	ENSXMAG00000020256	dermatan sulfate epimerase-like [Source:HGNC Symbol;Acc:18144]	dermatan sulfate epimerase-like	CUFF.5620.1	FMOD (1 of 2)	ENSXMAG00000014728	fibromodulin [Source:HGNC Symbol;Acc:3774]	fibromodulin
CUFF.40385.1	DSTN	ENSXMAG00000006139	destrin (actin depolymerizing factor) [Source:HGNC Symbol;Acc:15750]	ribosome-binding protein 1	CUFF.18727.1	FOSB	ENSXMAG00000018663	FBJ murine osteosarcoma viral oncogene homolog B [Source:HGNC Symbol;Acc:3797]	fbj murine osteosarcoma viral oncogene homolog b
CUFF.24277.1	DVL2	ENSXMAG00000015501	dishevelled, dsh homolog 2 (Drosophila) [Source:HGNC Symbol;Acc:3086]	segment polarity protein dishevelled homolog dvl-2	CUFF.33373.1	FOSL1	ENSXMAG00000013157	FOS-like antigen 1 [Source:HGNC Symbol;Acc:13718]	#N/A
CUFF.37463.1	DVL3 (1 of 2)	ENSXMAG00000018981	dishevelled, dsh homolog 3 (Drosophila) [Source:HGNC Symbol;Acc:3087]	dsh homolog 3	CUFF.37914.1	FOXO1 (1 of 2)	ENSXMAG00000007378	forkhead box O1 [Source:HGNC Symbol;Acc:3819]	forkhead box protein o1
CUFF.14770.1	E2F3	ENSXMAG00000009674	E2F transcription factor 3 [Source:HGNC Symbol;Acc:3115]	e2f transcription factor 3	CUFF.33337.1	FOXO4	ENSXMAG00000013124	forkhead box O4 [Source:HGNC Symbol;Acc:7139]	forkhead box o4
CUFF.14767.1	E2F3	ENSXMAG00000009674	E2F transcription factor 3 [Source:HGNC Symbol;Acc:3115]	#N/A	CUFF.29629.1	FOXP1 (2 of 2)	ENSXMAG00000016493	forkhead box P1 [Source:HGNC Symbol;Acc:3823]	forkhead box protein p1
CUFF.17474.1	E4F1	ENSXMAG00000015082	E4F transcription factor 1 [Source:HGNC Symbol;Acc:3121]	transcription factor e4f1	CUFF.34147.1	FOXP2	ENSXMAG00000009086	forkhead box P2 [Source:HGNC Symbol;Acc:13875]	forkhead box protein p2
CUFF.15722.1	EBAG9	ENSXMAG00000007078	estrogen receptor binding site associated, antigen, 9 [Source:HGNC Symbol;Acc:3123]	#N/A	CUFF.22650.1	FOXP3	ENSXMAG00000012880	forkhead box P3 [Source:HGNC Symbol;Acc:6106]	forkhead box p3
CUFF.23667.1	EBNA1BP2	ENSXMAG00000011341	EBNA1 binding protein 2 [Source:HGNC Symbol;Acc:15531]	probable rrna-processing protein ebp2	CUFF.29650.1	FRMD4B (2 of 2)	ENSXMAG00000016435	FERM domain containing 4B [Source:HGNC Symbol;Acc:24886]	ferm domain-containing protein 4b
CUFF.1048.1	EDARADD	ENSXMAG00000019844	EDAR-associated death domain [Source:HGNC Symbol;Acc:14341]	ectodysplasin-a receptor-associated adapter protein	CUFF.29657.1	FRMD4B (2 of 2)	ENSXMAG00000016435	FERM domain containing 4B [Source:HGNC Symbol;Acc:24886]	ferm domain-containing protein 4b
CUFF.39627.1	EDC3	ENSXMAG00000007377	enhancer of mRNA decapping 3 homolog (S. cerevisiae) [Source:HGNC Symbol;Acc:26114]	enhancer of mrna-decapping protein 3	CUFF.2223.1	FRRS1	ENSXMAG00000002756	ferric-chelate reductase 1 [Source:HGNC Symbol;Acc:27622]	ferric-chelate reductase 1-like
CUFF.25627.1	EDIL3	ENSXMAG00000006734	EGF-like repeats and discoidin I-like domains 3 [Source:HGNC Symbol;Acc:3173]	egf-like repeats and discoidin i-like domains 3	CUFF.2225.1	FRRS1	ENSXMAG00000002756	ferric-chelate reductase 1 [Source:HGNC Symbol;Acc:27622]	ferric-chelate reductase 1
CUFF.17514.1	EDN1	ENSXMAG00000009991	endothelin 1 [Source:HGNC Symbol;Acc:3176]	endothelin 1	CUFF.15169.1	FRYL	ENSXMAG00000014195	FRY-like [Source:HGNC Symbol;Acc:29127]	protein furry homolog-like
CUFF.17513.1	EDN1	ENSXMAG00000009991	endothelin 1 [Source:HGNC Symbol;Acc:3176]	#N/A	CUFF.36364.1	FSIP1	ENSXMAG00000014337	fibrous sheath interacting protein 1 [Source:HGNC Symbol;Acc:21674]	fibrous sheath-interacting protein 1
CUFF.12964.1	EDNRA (2 of 2)	ENSXMAG00000001817	endothelin receptor type A [Source:HGNC Symbol;Acc:3179]	#N/A	CUFF.35176.1	FST	ENSXMAG00000010188	follistatin [Source:HGNC Symbol;Acc:3971]	follistatin
CUFF.28255.1	EED	ENSXMAG00000008149	embryonic ectoderm development [Source:HGNC Symbol;Acc:3188]	embryonic ectoderm development	CUFF.35181.1	FST	ENSXMAG00000010188	follistatin [Source:HGNC Symbol;Acc:3971]	follistatin
CUFF.33345.1	EFEMP2	ENSXMAG00000013161	EGF containing fibulin-like extracellular matrix protein 2 [Source:HGNC Symbol;Acc:3219]	egf-containing fibulin-like extracellular matrix protein 2 precursor	CUFF.39867.1	FSTL3	ENSXMAG00000012436	follistatin-like 3 (secreted glycoprotein) [Source:HGNC Symbol;Acc:3973]	follistatin-related protein 3 precursor
CUFF.18031.1	EFNA2 (1 of 2)	ENSXMAG00000005617	ephrin-A2 [Source:HGNC Symbol;Acc:3222]	ephrin-a2 precursor	CUFF.39532.1	FUK (1 of 2)	ENSXMAG00000006699	fucokinase [Source:HGNC Symbol;Acc:29500]	l-fucose kinase
CUFF.12017.1	EFNA5 (2 of 2)	ENSXMAG00000005010	ephrin-A5 [Source:HGNC Symbol;Acc:3225]	ephrin-a5 precursor	CUFF.8387.1	FUOM	ENSXMAG00000013710	fucose mutarotase [Source:HGNC Symbol;Acc:24733]	fucose mutarotase
CUFF.38131.1	EFTUD2	ENSXMAG00000008494	elongation factor Tu GTP binding domain containing 2 [Source:HGNC Symbol;Acc:30858]	116 kda u5 small nuclear ribonucleoprotein component	CUFF.61.1	FUT9 (1 of 3)	ENSXMAG00000017554	fucosyltransferase 9 (alpha (1,3) fucosyltransferase) [Source:HGNC Symbol;Acc:4020]	#N/A
CUFF.18087.1	EHD3	ENSXMAG00000007083	EH-domain containing 3 [Source:HGNC Symbol;Acc:3244]	eh domain-containing protein 3	CUFF.23551.1	FXR1	ENSXMAG00000000666	fragile X mental retardation, autosomal homolog 1 [Source:HGNC Symbol;Acc:4023]	fragile x mental retardation syndrome-related protein 1
CUFF.3063.1	EHMT2	ENSXMAG00000008233	euchromatic histone-lysine N-methyltransferase 2 [Source:HGNC Symbol;Acc:14129]	euchromatic histone-lysine n-methyltransferase 2	CUFF.15096.1	FYB	ENSXMAG00000003627	FYN binding protein [Source:HGNC Symbol;Acc:4036]	fyn-binding protein
CUFF.13269.1	EID3	ENSXMAG00000005673	EP300 interacting inhibitor of differentiation 3 [Source:HGNC Symbol;Acc:32961]	non-structural maintenance of chromosomes element 4 homolog a-like	CUFF.3204.1	FZD9	ENSXMAG00000017101	frizzled family receptor 9 [Source:HGNC Symbol;Acc:4047]	frizzled homolog 9
CUFF.13078.1	EIF1AD	ENSXMAG00000018932	eukaryotic translation initiation factor 1A domain containing [Source:HGNC Symbol;Acc:28147]	probable rna-binding protein eif1ad	CUFF.5903.1	GAB2	ENSXMAG00000015477	GRB2-associated binding protein 2 [Source:HGNC Symbol;Acc:14458]	grb2-associated-binding protein 2
CUFF.32338.1	EIF2S2	ENSXMAG00000019172	eukaryotic translation initiation factor 2, subunit 2 beta, 38kDa [Source:HGNC Symbol;Acc:3266]	eukaryotic translation initiation factor 2 subunit 2	CUFF.7367.1	GADD45B (1 of 2)	ENSXMAG00000013033	growth arrest and DNA-damage-inducible, beta [Source:HGNC Symbol;Acc:4096]	growth arrest and dna-damage-inducible protein gadd45 beta
CUFF.24649.1	EIF4A3	ENSXMAG00000014111	eukaryotic translation initiation factor 4A3 [Source:HGNC Symbol;Acc:18683]	thap domain-containing protein 2-like	CUFF.11189.1	GALM	ENSXMAG00000014782	galactose mutarotase (aldose 1-epimerase) [Source:HGNC Symbol;Acc:24063]	aldose 1-epimerase
CUFF.9432.1	EIF4E (1 of 2)	ENSXMAG00000015293	eukaryotic translation initiation factor 4E [Source:HGNC Symbol;Acc:3287]	eukaryotic translation initiation factor 4e	CUFF.23393.1	GALNT3	ENSXMAG00000011705	UDP-N-acetyl-alpha-D-galactosamine:polypeptide N-acetylgalactosaminyltransferase 3 (GalNAc-T3) [Source:HGNC Symbol;Acc:4125]	polypeptide n-acetylgalactosaminyltransferase 3
CUFF.41060.1	EIF4EBP1 (1 of 2)	ENSXMAG00000017888	eukaryotic translation initiation factor 4E binding protein 1 [Source:HGNC Symbol;Acc:3288]	eukaryotic translation initiation factor 4e-binding protein 1	CUFF.39439.1	GALNT8 (1 of 2)	ENSXMAG00000005386	UDP-N-acetyl-alpha-D-galactosamine:polypeptide N-acetylgalactosaminyltransferase 8 (GalNAc-T8) [Source:HGNC Symbol;Acc:4130]	probable polypeptide n-acetylgalactosaminyltransferase 8-like
CUFF.14276.1	EIF4ENIF1	ENSXMAG00000015541	eukaryotic translation initiation factor 4E nuclear import factor 1 [Source:HGNC Symbol;Acc:16687]	eukaryotic translation initiation factor 4e transporter	CUFF.39480.1	GAN	ENSXMAG00000006216	gigaxonin [Source:HGNC Symbol;Acc:4137]	gigaxonin
[truncated: 2,228 more rows]

## Sheet: Table S5(cgtg_Go)
GO-ID 240	Term	Category	FDR	P-Value	Fold enrichemnt	#Test	#Ref	#notAnnotTest	#notAnnotRef	Over/Under
GO:0005576	extracellular region	C	7.69041e-31	5.23264e-35	2.13944	400	825	3141	14800	over
[truncated: 239 more rows]

## Sheet: Table S6(gono_specific)
Up-regulated in developing gonopodia (816)					Down-regulated gene in developing gonopodia (528)
[truncated: 817 more rows]

[truncated: 5 more sheets: Table S7(gono_specific_GO), Table S8(tvcv&tgcg), Table S9(tvcv&tgcg_GO), Table S10(cvcg), Table S11(tvtd)]
